# Supplementary material for: The Influence of Prior Learning Experience on Pollinator Choice: An Experiment Using Bumblebees on Two Wild Floral Types of Antirrhinum majus
Source: PLoS One. 2015 Aug 11;10(8):e0130225. doi: 10.1371/journal.pone.0130225 (PMC4532467; doi:10.1371/journal.pone.0130225)
Supplement: S2 File — X,Y coordinates of color reflectance data of flowers of A.majus subspecies in the B. terrestris hexagon color space. (XLS) [file pone.0130225.s002.xls]

## Sheet: metadata
Legend for sheet ''data''
Day	Day of measure
Ssp	A. majus subspecies (stri=A. m. striatum ; pseu=A. m. pseudomajus)
Pop	Plant population (see Table 1 main text)
Plant	Plant name
TotNodes	Total number of flower nodes of the plant at the time of measure
Pos_flo	Position of the flower along the stem (from bottom to top ; compared to other flowers produced along the season)
Stat_flo	Status of the flower at the time of measure	mp	completely open
		mp(f)	late open, almost wiltering
N_flo	Flower number (one to two flowers measured per plant)
CorPart	Part of the corolla measured	b	bottom part (hypanthium)
		inf	Inferior petal
		sup	Superior petal
Rep	Replication number (two measures per sample, ie per flower per corolla part)
X	X coordinate in the B. terrestris hexagon color space
Y	Y coordinate in the B. terrestris hexagon color space

## Sheet: data
	Day	Ssp	Pop	Plant	TotNodes	Pos_flo	Statflo	N_flo	CorPart	Rep	X	Y
1	2013-08-07	pseu	BAN	BAN1806-I-F6/2	12	12	mp	1	b	1	0.0462759339634382	0.167381982315212
2	2013-08-07	pseu	BAN	BAN1806-I-F6/2	12	12	mp	1	b	2	-0.0351657074979436	0.0834261331864091
3	2013-08-07	pseu	BAN	BAN1806-I-F6/2	12	12	mp	1	inf	1	0.214554946497657	0.311270960088854
4	2013-08-07	pseu	BAN	BAN1806-I-F6/2	12	12	mp	1	inf	2	0.209376542165331	0.308467913771196
5	2013-08-07	pseu	BAN	BAN1806-I-F6/2	12	12	mp	1	sup	1	-0.00865291669108859	0.161511613720694
6	2013-08-07	pseu	BAN	BAN1806-I-F6/2	12	12	mp	1	sup	2	0.0904946102521656	0.257118640265559
7	2013-08-07	pseu	BAN	BAN3011-I-D6/2	5	2	mp	1	b	1	-0.0799997690740673	0.094975785239515
8	2013-08-07	pseu	BAN	BAN3011-I-D6/2	5	2	mp	1	b	2	0.00134464347519479	0.148534550123239
9	2013-08-07	pseu	BAN	BAN3011-I-D6/2	5	2	mp	1	inf	1	0.209710112410658	0.305540125560513
10	2013-08-07	pseu	BAN	BAN3011-I-D6/2	5	2	mp	1	inf	2	0.221695878916636	0.313887674027595
11	2013-08-07	pseu	BAN	BAN3011-I-D6/2	5	2	mp	1	sup	1	-0.0160932351483139	0.200193136854934
12	2013-08-07	pseu	BAN	BAN3011-I-D6/2	5	2	mp	1	sup	2	0.0147626219814776	0.203537856475171
13	2013-08-07	pseu	BAN	BAN3011-I-D6/2	5	3	mp	2	b	1	0.0338051348236477	0.131229985925382
14	2013-08-07	pseu	BAN	BAN3011-I-D6/2	5	3	mp	2	b	2	0.0734377247072467	0.207444100002203
15	2013-08-07	pseu	BAN	BAN3011-I-D6/2	5	3	mp	2	inf	1	0.250433925510344	0.321960318385002
16	2013-08-07	pseu	BAN	BAN3011-I-D6/2	5	3	mp	2	inf	2	0.278180548649902	0.326246829258257
17	2013-08-07	pseu	BAN	BAN3011-I-D6/2	5	3	mp	2	sup	1	0.0481819589904471	0.247334139866785
18	2013-08-07	pseu	BAN	BAN3011-I-D6/2	5	3	mp	2	sup	2	-0.0357873170008321	0.193606226088952
19	2013-08-07	pseu	BES	BES0714-III-Q3/1	15	13	mp	1	b	1	0.0251549858021662	0.162645757697285
20	2013-08-07	pseu	BES	BES0714-III-Q3/1	15	13	mp	1	b	2	0.109929343266853	0.208757207230559
21	2013-08-07	pseu	BES	BES0714-III-Q3/1	15	13	mp	1	inf	1	0.0513739271895033	0.244848534443268
22	2013-08-07	pseu	BES	BES0714-III-Q3/1	15	13	mp	1	inf	2	0.114333503544225	0.278204986927058
23	2013-08-07	pseu	BES	BES0714-III-Q3/1	15	13	mp	1	sup	1	0.113188042310397	0.27678095108732
24	2013-08-07	pseu	BES	BES0714-III-Q3/1	15	13	mp	1	sup	2	0.10859078992367	0.276678478169896
25	2013-08-07	pseu	BES	BES0714-III-Q3/1	15	14	mp	2	b	1	0.00747875435542088	0.133069226837334
26	2013-08-07	pseu	BES	BES0714-III-Q3/1	15	14	mp	2	b	2	-0.0210629347581222	0.108820986220281
27	2013-08-07	pseu	BES	BES0714-III-Q3/1	15	14	mp	2	inf	1	0.140073847010777	0.279152956785444
28	2013-08-07	pseu	BES	BES0714-III-Q3/1	15	14	mp	2	inf	2	0.171090441029824	0.325616656843692
29	2013-08-07	pseu	BES	BES0714-III-Q3/1	15	14	mp	2	sup	1	-0.013259702188711	0.194330170655843
30	2013-08-07	pseu	BES	BES0714-III-Q3/1	15	14	mp	2	sup	2	0.0919308682039099	0.25695019691756
31	2013-07-13	pseu	BES	BES1916-II-L7/2	11	11	mp(f)	1	b	1	0.0154705853669283	0.152374443296289
32	2013-07-13	pseu	BES	BES1916-II-L7/2	11	11	mp(f)	1	b	2	-0.0495534011821992	0.0662271139441811
33	2013-07-13	pseu	BES	BES1916-II-L7/2	11	11	mp(f)	1	inf	1	0.28339976613398	0.270194070936072
34	2013-07-13	pseu	BES	BES1916-II-L7/2	11	11	mp(f)	1	inf	2	0.278976181399202	0.244689876358564
35	2013-07-13	pseu	BES	BES1916-II-L7/2	11	11	mp(f)	1	sup	1	0.21976905287561	0.21141857842546
36	2013-07-13	pseu	BES	BES1916-II-L7/2	11	11	mp(f)	1	sup	2	0.212683133155333	0.21717495891135
37	2013-08-07	pseu	BES	BES2012-I-B10/2	11	10	mp	1	b	1	0.044559243614846	0.178671587099964
38	2013-08-07	pseu	BES	BES2012-I-B10/2	11	10	mp	1	b	2	0.035697714011474	0.168997336007657
39	2013-08-07	pseu	BES	BES2012-I-B10/2	11	10	mp	1	inf	1	0.146389200238053	0.243467746084727
40	2013-08-07	pseu	BES	BES2012-I-B10/2	11	10	mp	1	inf	2	0.28673823536771	0.311051819158819
41	2013-08-07	pseu	BES	BES2012-I-B10/2	11	10	mp	1	sup	1	0.0937662244272429	0.171874226246744
42	2013-08-07	pseu	BES	BES2012-I-B10/2	11	10	mp	1	sup	2	0.0646710457701667	0.151884344039488
43	2013-07-13	pseu	BES	BES2307-II-D7/1	8	7	mp	1	b	1	0.0650406059827657	0.182289594882254
44	2013-07-13	pseu	BES	BES2307-II-D7/1	8	7	mp	1	b	2	-0.0515728071597441	0.129593014221281
45	2013-07-13	pseu	BES	BES2307-II-D7/1	8	7	mp	1	inf	1	0.220681313570697	0.320011288117206
46	2013-07-13	pseu	BES	BES2307-II-D7/1	8	7	mp	1	inf	2	0.253302355279092	0.330184458657628
47	2013-07-13	pseu	BES	BES2307-II-D7/1	8	7	mp	1	sup	1	-0.0140623650562445	0.126363462991722
48	2013-07-13	pseu	BES	BES2307-II-D7/1	8	7	mp	1	sup	2	0.0855547486188279	0.227640083197008
49	2013-07-13	pseu	BES	BES2307-II-D7/1	8	8	mp	2	b	1	0.10198548545539	0.200310644161015
50	2013-07-13	pseu	BES	BES2307-II-D7/1	8	8	mp	2	b	2	-0.0150348591218275	0.156756699925693
51	2013-07-13	pseu	BES	BES2307-II-D7/1	8	8	mp	2	inf	1	0.118477061052353	0.264977490682081
52	2013-07-13	pseu	BES	BES2307-II-D7/1	8	8	mp	2	inf	2	0.0821327408287485	0.240722664795225
53	2013-07-13	pseu	BES	BES2307-II-D7/1	8	8	mp	2	sup	1	0.0438177385497681	0.230690847419583
54	2013-07-13	pseu	BES	BES2307-II-D7/1	8	8	mp	2	sup	2	-0.00780947834526021	0.210577159788983
55	2013-07-13	pseu	BES	BES2605-II-N6/1	12	9	mp	1	b	1	0.0150456322592138	0.140163218884524
56	2013-07-13	pseu	BES	BES2605-II-N6/1	12	9	mp	1	b	2	-0.00271626710637528	0.125278356045313
57	2013-07-13	pseu	BES	BES2605-II-N6/1	12	9	mp	1	inf	1	0.297161249876049	0.281547828200195
58	2013-07-13	pseu	BES	BES2605-II-N6/1	12	9	mp	1	inf	2	0.280135359645511	0.288137417876227
59	2013-07-13	pseu	BES	BES2605-II-N6/1	12	9	mp	1	sup	1	-0.0310705057223607	0.113420492551942
60	2013-07-13	pseu	BES	BES2605-II-N6/1	12	9	mp	1	sup	2	0.0414177627805246	0.173189269218283
61	2013-07-13	pseu	BES	BES2605-II-N6/1	12	10	mp	2	b	1	-0.0204595968481968	0.0818663031709128
62	2013-07-13	pseu	BES	BES2605-II-N6/1	12	10	mp	2	b	2	-0.0225934422378126	0.107971914792778
63	2013-07-13	pseu	BES	BES2605-II-N6/1	12	10	mp	2	inf	2	0.171248942019196	0.309255025131537
64	2013-07-13	pseu	BES	BES2605-II-N6/1	12	10	mp	2	sup	1	0.0545758214330005	0.20760987775201
65	2013-07-13	pseu	BES	BES2605-II-N6/1	12	10	mp	2	sup	2	0.0376442916400035	0.170257358072772
66	2013-08-07	pseu	BES	BES2913-I-A4/2	10	8	mp	1	b	1	0.0779675211115895	0.153739606043559
67	2013-08-07	pseu	BES	BES2913-I-A4/2	10	8	mp	1	b	2	0.0207924491256858	0.138639269358329
68	2013-08-07	pseu	BES	BES2913-I-A4/2	10	8	mp	1	inf	1	0.203160626989389	0.304931372252647
69	2013-08-07	pseu	BES	BES2913-I-A4/2	10	8	mp	1	inf	2	0.221583787076852	0.315659500990174
70	2013-08-07	pseu	BES	BES2913-I-A4/2	10	8	mp	1	sup	1	0.153410930012673	0.257798264801591
71	2013-08-07	pseu	BES	BES2913-I-A4/2	10	8	mp	1	sup	2	0.144501448453004	0.251002557655616
72	2013-08-07	pseu	CAL	CAL0915-II-Q1/2	4	1	mp	1	b	1	0.0169996059324547	0.1884218093935
73	2013-08-07	pseu	CAL	CAL0915-II-Q1/2	4	1	mp	1	b	2	-0.0125253738313007	0.165975671162316
74	2013-08-07	pseu	CAL	CAL0915-II-Q1/2	4	1	mp	1	inf	1	0.0905690763495006	0.304555395304543
75	2013-08-07	pseu	CAL	CAL0915-II-Q1/2	4	1	mp	1	inf	2	0.091714962960348	0.291990111511344
76	2013-08-07	pseu	CAL	CAL0915-II-Q1/2	4	1	mp	1	sup	1	0.0337397904122984	0.255607295005076
77	2013-08-07	pseu	CAL	CAL0915-II-Q1/2	4	1	mp	1	sup	2	0.0735672827052875	0.279897076353874
78	2013-08-07	pseu	PAR	PAR2317-III-R11/1	4	3	mp	1	b	1	0.0666500219032248	0.164874815691201
79	2013-08-07	pseu	PAR	PAR2317-III-R11/1	4	3	mp	1	b	2	-0.0259394945248756	0.115055147944774
80	2013-08-07	pseu	PAR	PAR2317-III-R11/1	4	3	mp	1	inf	1	0.117713228665932	0.296951452838735
81	2013-08-07	pseu	PAR	PAR2317-III-R11/1	4	3	mp	1	inf	2	0.0547329855291984	0.257462084612651
82	2013-08-07	pseu	PAR	PAR2317-III-R11/1	4	3	mp	1	sup	1	0.0466091896469137	0.224255254548253
83	2013-08-07	pseu	PAR	PAR2317-III-R11/1	4	3	mp	1	sup	2	0.0187275420241263	0.246920010714782
84	2013-08-07	pseu	PAR	PAR2404-III-M5/2	18	16	mp	1	b	1	0.0010690837533206	0.10154195018435
85	2013-08-07	pseu	PAR	PAR2404-III-M5/2	18	16	mp	1	b	2	0.0049119469542702	0.105955339081002
86	2013-08-07	pseu	PAR	PAR2404-III-M5/2	18	16	mp	1	inf	1	0.0504009690857461	0.197382395367968
87	2013-08-07	pseu	PAR	PAR2404-III-M5/2	18	16	mp	1	inf	2	0.106339498707666	0.237621601915938
88	2013-08-07	pseu	PAR	PAR2404-III-M5/2	18	16	mp	1	sup	1	0.0287108594419455	0.190175343355864
89	2013-08-07	pseu	PAR	PAR2404-III-M5/2	18	16	mp	1	sup	2	0.0533485533398529	0.195478139809498
90	2013-07-13	pseu	PRA	PRA0513-I-K5/2	6	6	mp	1	b	1	-0.0597345874326968	0.0917177921844282
91	2013-07-13	pseu	PRA	PRA0513-I-K5/2	6	6	mp	1	b	2	-0.0652735182830349	0.0894722536497434
92	2013-07-13	pseu	PRA	PRA0513-I-K5/2	6	6	mp	1	inf	1	0.086550347066694	0.256936895949347
93	2013-07-13	pseu	PRA	PRA0513-I-K5/2	6	6	mp	1	inf	2	0.109156102993624	0.265051442982172
94	2013-07-13	pseu	PRA	PRA0513-I-K5/2	6	6	mp	1	sup	1	0.057017374666585	0.211311862693414
95	2013-07-13	pseu	PRA	PRA0513-I-K5/2	6	6	mp	1	sup	2	0.0790115842965703	0.238817017941259
96	2013-08-07	pseu	PRA	PRA0513-II-Q11/2	6	4	mp	1	b	1	0.107807415618094	0.207449535854409
97	2013-08-07	pseu	PRA	PRA0513-II-Q11/2	6	4	mp	1	b	2	-0.00208019175128041	0.112232320568842
98	2013-08-07	pseu	PRA	PRA0513-II-Q11/2	6	4	mp	1	inf	1	0.209275877666465	0.297820318149582
99	2013-08-07	pseu	PRA	PRA0513-II-Q11/2	6	4	mp	1	inf	2	0.264645885016581	0.319577615808301
100	2013-08-07	pseu	PRA	PRA0513-II-Q11/2	6	4	mp	1	sup	1	0.158703935884712	0.204921333355037
101	2013-08-07	pseu	PRA	PRA0513-II-Q11/2	6	4	mp	1	sup	2	0.122729201831619	0.249987945613434
102	2013-08-07	pseu	PRA	PRA0513-II-Q11/2	6	5	mp	2	b	1	-0.0205772739323178	0.153486127839045
103	2013-08-07	pseu	PRA	PRA0513-II-Q11/2	6	5	mp	2	b	2	-0.0543644676143533	0.103769677668417
104	2013-08-07	pseu	PRA	PRA0513-II-Q11/2	6	5	mp	2	inf	1	0.21033146039965	0.33383947918059
105	2013-08-07	pseu	PRA	PRA0513-II-Q11/2	6	5	mp	2	inf	2	0.218799199395436	0.32916388813425
106	2013-08-07	pseu	PRA	PRA0513-II-Q11/2	6	5	mp	2	sup	1	0.0667455145202239	0.2401406205779
107	2013-08-07	pseu	PRA	PRA0513-II-Q11/2	6	5	mp	2	sup	2	0.0197910851526019	0.197561689421104
108	2013-08-07	pseu	PRA	PRA2512-I-T5/2	15	13	mp	1	b	1	-0.000647755552839602	0.122749847890501
109	2013-08-07	pseu	PRA	PRA2512-I-T5/2	15	13	mp	1	b	2	0.00922430715532381	0.108680756066453
110	2013-08-07	pseu	PRA	PRA2512-I-T5/2	15	13	mp	1	inf	1	0.261056809174916	0.307706277313383
111	2013-08-07	pseu	PRA	PRA2512-I-T5/2	15	13	mp	1	inf	2	0.251975170131902	0.296416367588453
112	2013-08-07	pseu	PRA	PRA2512-I-T5/2	15	13	mp	1	sup	1	0.111445613782717	0.216260678780462
113	2013-08-07	pseu	PRA	PRA2512-I-T5/2	15	13	mp	1	sup	2	0.0332017472262803	0.15901181006681
114	2013-08-07	stri	THU	THU0805-II-D12/1	12	12	mp(f)	1	b	1	0.0481443934134672	0.146684326811759
115	2013-08-07	stri	THU	THU0805-II-D12/1	12	12	mp(f)	1	b	2	-0.0197750158665931	0.0740240483421921
116	2013-08-07	stri	THU	THU0805-II-D12/1	12	12	mp(f)	1	inf	1	0.431492767309665	-0.108691069431303
117	2013-08-07	stri	THU	THU0805-II-D12/1	12	12	mp(f)	1	inf	2	0.400901498966528	-0.118566050937365
118	2013-08-07	stri	THU	THU0805-II-D12/1	12	12	mp(f)	1	sup	1	0.286538799834729	0.138617628624676
119	2013-08-07	stri	THU	THU0805-II-D12/1	12	12	mp(f)	1	sup	2	0.419345724688853	0.0229878985654674
120	2013-07-13	stri	THU	THU2311-II-Q6/1	5	4	mp	1	b	1	0.0325702564038748	0.102407794424845
121	2013-07-13	stri	THU	THU2311-II-Q6/1	5	4	mp	1	b	2	-0.0221821059311593	0.0730877976946754
122	2013-07-13	stri	THU	THU2311-II-Q6/1	5	4	mp	1	inf	1	0.462226590120298	0.1535078235505
123	2013-07-13	stri	THU	THU2311-II-Q6/1	5	4	mp	1	inf	2	0.272179152072924	0.00408584937249823
124	2013-07-13	stri	THU	THU2311-II-Q6/1	5	4	mp	1	sup	1	0.471390113923115	0.192963546538809
125	2013-07-13	stri	THU	THU2311-II-Q6/1	5	4	mp	1	sup	2	0.410807951300819	0.175550501878533
126	2013-07-13	stri	THU	THU2311-II-Q6/1	5	5	mp	2	b	1	-0.0278021983784769	0.0829912808680705
127	2013-07-13	stri	THU	THU2311-II-Q6/1	5	5	mp	2	b	2	0.0568014686264329	0.126944310855229
128	2013-07-13	stri	THU	THU2311-II-Q6/1	5	5	mp	2	inf	1	0.433369090198401	0.0758037562472199
129	2013-07-13	stri	THU	THU2311-II-Q6/1	5	5	mp	2	inf	2	0.44039327295915	0.0473132720774648
130	2013-07-13	stri	THU	THU2311-II-Q6/1	5	5	mp	2	sup	1	0.222448371284346	0.146557964546939
131	2013-07-13	stri	THU	THU2311-II-Q6/1	5	5	mp	2	sup	2	0.247454663343154	0.152803418004936
132	2013-08-07	stri	THU	THU2720-II-I11/2	8	8	mp	1	b	1	0.0744969836252806	0.149324980490653
133	2013-08-07	stri	THU	THU2720-II-I11/2	8	8	mp	1	b	2	0.06130429692871	0.135989612860471
134	2013-08-07	stri	THU	THU2720-II-I11/2	8	8	mp	1	inf	1	0.398326931288989	0.0722988809593574
135	2013-08-07	stri	THU	THU2720-II-I11/2	8	8	mp	1	inf	2	0.466830434007291	0.130650418634041
136	2013-08-07	stri	THU	THU2720-II-I11/2	8	8	mp	1	sup	1	0.446014440015801	0.191945930497668
137	2013-08-07	stri	THU	THU2720-II-I11/2	8	8	mp	1	sup	2	0.451428358183193	0.20027727876062
138	2013-07-13	stri	THU	THU2724-II-G7/1	4	4	mp(f)	1	b	1	-0.121209539618652	0.0368009893643297
139	2013-07-13	stri	THU	THU2724-II-G7/1	4	4	mp(f)	1	b	2	-0.00126452258398394	0.100581002541091
140	2013-07-13	stri	THU	THU2724-II-G7/1	4	4	mp(f)	1	inf	1	0.371707152919949	0.0704482932219108
141	2013-07-13	stri	THU	THU2724-II-G7/1	4	4	mp(f)	1	inf	2	0.343191786097185	0.0788057418124318
142	2013-07-13	stri	THU	THU2724-II-G7/1	4	4	mp(f)	1	sup	1	0.282634000479964	0.199906448357082
143	2013-07-13	stri	THU	THU2724-II-G7/1	4	4	mp(f)	1	sup	2	0.186841395764969	0.143970671069138
144	2013-07-13	stri	VIL	VIL0119-I-J6/2	9	9	mp	1	b	1	0.0534150251982352	0.126471079642212
145	2013-07-13	stri	VIL	VIL0119-I-J6/2	9	9	mp	1	b	2	-0.0258737213512685	0.0882129507076179
146	2013-07-13	stri	VIL	VIL0119-I-J6/2	9	9	mp	1	inf	1	0.500280377864803	0.00242433585938295
147	2013-07-13	stri	VIL	VIL0119-I-J6/2	9	9	mp	1	inf	2	0.453098205952334	-0.0661732450555953
148	2013-07-13	stri	VIL	VIL0119-I-J6/2	9	9	mp	1	sup	1	0.370115183221881	0.157831994966093
149	2013-07-13	stri	VIL	VIL0119-I-J6/2	9	9	mp	1	sup	2	0.478704081917048	0.0717815799856668
