# Supplementary material for: The Influence of Prior Learning Experience on Pollinator Choice: An Experiment Using Bumblebees on Two Wild Floral Types of Antirrhinum majus
Source: PLoS One. 2015 Aug 11;10(8):e0130225. doi: 10.1371/journal.pone.0130225 (PMC4532467; doi:10.1371/journal.pone.0130225)
Supplement: S3 File — Presence/absence data and absolute emission rates of VOCs measured in floral scent samples of A. majus plants. (XLS) [file pone.0130225.s003.xls]

## Sheet: metadata
Legend for next sheets
Legends common to both sheets (columns A-W)
H_bal	Time when the plant was introduced in the plexiglas chamber (in min since 0 :00am)
Meteo	Description of meteorological conditions (sunny/cloudy)
H_prel	Time of the beginning of floral scent sampling
Flow	Sampling flow (mL/min)
Duration	Duration of sampling (min)
Tcuv_bal	Mean temperature of the floral headspace inside the chamber during all the time the plant was inside (°C)
Tcuv_prel	Mean temperature of the floral headspace inside the chamber during the sampling (°C)
Hyg_bal	Mean hygrometry of the floral headspace inside the chamber during all the time the plant was inside ( %)
Hyg_prel	Mean hygrometry of the floral headspace inside the chamber during the sampling ( %)
Text_bal	Mean temperature outside during all the time the plant was inside the chamber (°C)
Text_prel	Mean temperature outside during the sampling (°C)
Rad_bal	Mean solar radiations during all the time the plant was inside the chamber (W/m2)
Rad_prel	Mean solar radiations during the sampling (W/m2)
Nb_flo	Number of flowers on the plant at the time of sampling
State_flo	State of the flowers on the plant at the time of sampling (mp : open flower ; mm : nearly opening flower ; b : flower bud ; f : wiltering flower)
Date_prel	Day of sampling
Date_inj	Day of GC-MS analysis
H_inj	Time of the beginning of GC-MS sample analysis (XxhYY : XX=hours ; YY)min)
Cartridge	Cartridge number
File	File names of the spectra
Ssp	Plant subspecies (pseudo : A. m. pseudomajus ; stri : A. m. striatum)
Pop	Plant population (see Table 1 in main text)
Plant	Plant name
COV data (columns X-FW)
Sheet ''presence_absence_data''	0 : non detected ; 1 : detected (above the detection threshold)
Sheet ''quantitative_data''	absolute emission rates E (ng.min-1.flower-1; see main text for calculation)
	Retention index (below) was calculated using the mean retention time on all floral scent samples, and the formula RI=100*N+100*n*(log(TRi)-log(TRN))/(log(TRN+n)-log(TRN)), with TRN and TRN+n the retention times of the alcane just smaller and just higher than the retention time of the VOC TRi, N the number of carbons of the alcane of RT=TRN and n the difference in carbon number between the alcanes…
COV codes	COV name	Retention Index (RI)
X3	unknown	688.213
X4_1Heptene	1-Heptene	696.387
X5	unknown	700.43
X6_3metBut	3-methyl-butanal	706.177
X8	unknown	719.204
X11_Pentanal	Pentanal	746.732
X12	unknown	758.351
X13_Tropi	Tropilidene (1,3,5-Cycloheptatriene)	769.577
X15	unknown	781.908
X17	unknown	790.006
X18_1Octene	1-octene	792.399
X19	unknown	795.346
X20_Octane	Octane	799.931
X21_Hexanal	Hexanal	805.833
X27	unknown	858.287
X28	unknown	860.88
X31_opXy	O- or p-xylene (or mixture)	871.641
X33b	unknown	875.704
X34	unknown	878.442
X35_1Nonene	1-Nonene	884.159
X36	unknown	886.332
X40_Dimethylpentanol	Dimethylpentanol	893.371
X41	unknown	897.083
X42_Nonane	Nonane	900.026
X44_Heptanal	Heptanal	905.395
X46	unknown (benzenoid)	922.106
X49_Api	Apha-pinene	934.374
X52	unknown	943.634
X53	unknown	948.281
X55_Camphene	Camphene	952.13
X56	unknown	956.083
X58	unknown (benzenoid)	961.908
X59	unknown	964.082
X61_Benzal	Benzaldehyde	965.784
X62	unknown	968.838
X62b_Hemimellitene	Hemimellitene	971.571
X64_Sabinene	Sabinene	975.01
X65_Bpi	Beta-pinene	978.885
X65b	unknown	981.833
X66	unknown	983.643
X71_Bmy	Beta-myrcene	990.997
X72_Pmenth	unknown (terpenoid)	993.501
X73	unknown	995.958
X74_Decane	Decane	1000.07
X75_Aphel	Alpha-Phellandrene	1003.85
X76_Octanal	Octanal	1006.03
X77_3Carene	3-Carene	1010.39
X80	unknown	1019.16
X80b	unknown	1021.98
X81_Pcymene	P-cymene	1025.4
X81b	unknown	1027.75
X82_Lim	D-Limonene	1031.48
X85_ZOc	cis-Beta-Ocimene	1038.83
X87	unknown	1046.49
X88_EOc	trans-Beta-Ocimene	1049.81
X88b	unknown	1052.78
X89_Gt	Gamma-terpinene	1058.26
X93_Aceto	Acetophenone	1068.69
X94	unknown	1072.38
X99_MEB	Methylbenzoate	1090.78
X100	unknown	1093.5
X101	unknown	1096.59
X103	unknown	1100.03
X106_Nonanal	Nonanal	1106.13
X107	unknown	1112
X108	unknown	1115.14
X108b	unknown (benzenoid)	1118.31
X109	unknown (benzenoid)	1122
X110	unknown	1123.85
X111	unknown	1126.51
X112_Alloocimene	Alloocimene (2,6-Dimethyl-2,4,6-octatriene)	1130.26
X115b	unknown	1144.9
X116	unknown	1148.06
X116b	unknown	1150.4
X117	unknown	1153.86
X118	unknown	1159.09
X119_MetUn1	unknown	1163.31
X120_MetUn2	unknown	1166.38
X121	unknown	1168.65
X123	unknown	1178.29
X124	unknown	1181.22
X125	unknown	1185.87
X126	unknown	1189.55
X127	unknown	1192.53
X127b	unknown (benzenoid)	1195.01
X129_Dodecane	Dodecane	1199.93
X131_Decanal	Decanal	1209.26
X132	unknown	1215.72
X133	unknown	1219.8
X134	unknown	1224.71
X135	unknown	1227.22
X136	unknown	1231.43
X137	unknown	1234.19
X138	unknown	1236.43
X138b	unknown	1239.56
X140	unknown	1244.82
X141	unknown	1250.14
X142_pmenth3en2one	p-menth-3-en-2-one (terpenoid)	1254.71
X143	unknown	1258.5
X144	unknown	1263.9
X145	unknown	1268.49
X148	unknown	1274.37
X149	unknown	1279.19
X150	unknown	1283.4
X151	unknown	1289.94
X152_Tridecene	Tridecene	1293.69
X153	unknown	1295.93
X154_Tridecane	Tridecane	1300.02
X156_Undecanal	Undecanal	1311.27
X157	unknown	1320.15
X161	unknown	1346.81
X162	unknown	1350.04
X163	unknown	1355.75
X164	unknown	1362.04
X165	unknown	1365.79
X166	unknown	1368.15
X169	unknown	1384.76
X170	unknown	1390.68
X171	unknown	1393.81
X172_Tetradecane	Tetradecane	1399.98
X173	unknown	1406.45
X175_Dodecanal	Dodecanal	1411.17
X176_Zcar	cis-Caryophyllene	1414.97
X178_ECar	trans-Caryophyllene	1420.64
X179	unknown (benzenoid)	1424.43
X181	unknown	1435.51
X186	unknown	1458.93
X187	unknown	1462.82
X188	unknown	1466.4
X189b	unknown	1473.63
X190	unknown	1478.07
X191	unknown	1482.14
X192	unknown	1488.56
X193	unknown	1493.72
X194_Pentadecane	Pentadecane	1499.85
X196_Tridecanal	Tridecanal	1511.21
X196b	unknown	1514.61
X197	unknown	1519.3
X199	unknown	1528.52
X201	unknown	1537.3
X202	unknown	1541.25
X204	unknown	1551.71
X206	unknown	1560.59
X208	unknown	1575.93
X213	unknown	1599.35
X214	unknown	NA
x217	unknown	NA
X218	unknown	NA
X219	unknown	NA
X225	unknown	NA
X226	unknown	NA
X227	unknown	NA
X233	unknown	NA
X235	unknown	NA
X237	unknown	NA
X238	unknown	NA

## Sheet: presence_absence_data
H_bal	Meteo	H_prel	Flow	Duration	Tcuv_bal	Tcuv_prel	Hyg_bal	Hyg_prel	Text_bal	Text_prel	Rad_bal	Rad_prel	Nb_flo	State_flo	Date_prel	Date_inj	H_inj	Cartridge	File	Ssp	Pop	Plant	X3	X4_1Heptene	X5	X6_3metBut	X8	X11_Pentanal	X12	X13_Tropi	X15	X17	X18_1Octene	X19	X20_Octane	X21_Hexanal	X27	X28	X31_opXy	X33b	X34	X35_1Nonene	X36	X40_Dimethylpentanol	X41	X42_Nonane	X44_Heptanal	X46	X49_Api
865	sunny	870	199	15	NA	27	NA	NA	NA	21	NA	924	6	mp	7	6	14h50	4951	COL020	pseudo	PAR	PAR1701-I-J4/1	0	1	1	1	0	0	0	1	0	0	1	0	1	1	0	0	1	0	1	0	1	0	0	1	1	0	1
865	sunny	870	198	15	NA	27	NA	NA	NA	21	NA	924	6	mp	7	6	17h30	4926	COL022	stri	THU	THU1807-IIIB9/1	0	1	1	1	0	0	0	1	0	1	1	0	1	1	0	1	1	1	0	1	1	1	1	1	1	0	1
965	cloudy	980	199	15	32	33	48	46	22	23	495	473	6	mp	14	13	16h00	B03190	COL039	pseudo	PAR	PAR1120-I-H7/2	0	1	0	1	1	1	0	0	0	1	1	0	0	1	0	1	0	0	1	0	1	0	1	1	0	0	1
1030	cloudy	1060	199	15	32	32	47	48	23	22	372	383	6	mp	14	20	13h00	4946	COL045	stri	LYS	LYS1502-IIR4/1	0	1	0	1	0	1	0	1	0	1	1	0	1	1	0	1	1	0	0	0	0	1	1	1	1	0	1
770	sunny	785	198	15	45	44	30	29	27	27	864	871	4	mp	26	25	13h45	E064436	COL056	pseudo	BES	BES2605-II-N6/1	0	1	0	0	0	0	0	1	0	0	1	0	0	0	0	1	1	1	1	1	0	0	0	1	0	1	1
910	sunny	916	199	15.2833	44	44	27	27	29	28	868	869	2	mp	26	31	15h00	4939	COL068	stri	VIL	VIL0119-I-J6/2	1	1	1	1	0	0	0	1	0	1	1	0	1	1	1	1	1	0	0	0	0	1	1	1	1	0	1
910	sunny	916	199	15.2833	44	43	25	26	29	28	868	869	1	mp	26	31	16h00	4854	COL069	pseudo	PRA	PRA0513-I-K5/2	0	1	0	1	0	0	0	1	0	1	1	1	1	1	1	0	0	0	0	0	0	0	0	0	0	0	0
935	sunny	940	199	15	48	49	25	24	28	27	606	515	2	mp	26	31	18h30	4945	COL071	stri	VIL	VIL0506-I-S7/2	0	1	0	1	0	0	0	1	0	0	1	0	1	1	1	1	1	1	0	1	0	1	0	1	1	0	1
955	sunny	960	199	15	45	44	26	27	26	26	339	325	3	mp	26	32	13h45	4862	COL073	pseudo	PAR	PAR2404-II-L2/1	0	1	0	1	0	1	0	1	0	0	1	0	0	1	1	1	1	0	0	0	0	0	0	0	1	0	1
955	sunny	960	199	15	38	38	35	36	26	26	339	325	3	mp	26	32	15h00	4955	COL074	pseudo	PRA	PRA0703-IV-O9/1	0	1	0	1	0	0	0	0	0	1	1	0	1	0	0	0	0	0	0	0	0	0	0	0	0	0	1
975	sunny	980	199	15.7167	39	39	34	35	28	28	738	746	4	mp	26	32	17h10	4933	COL075	stri	VIL	VIL2508-II-L10/1	0	1	0	1	0	1	0	1	0	0	1	0	1	1	1	1	1	0	0	1	0	1	1	0	1	0	1
800	sunny	817	199	16	NA	32	61	61	31	31	878	879	1	f	36	69	10h30	4866	COL082	pseudo	BES	BES1916-II-L7/2	0	0	1	0	1	0	0	1	1	0	0	1	0	0	0	0	1	0	0	0	0	1	1	0	0	1	1
800	sunny	817	198	16	NA	32	61	61	31	31	878	879	2	mp_mm	36	69	11h45	4926	COL083	pseudo	BES	BES2307-II-D7/1	0	0	1	0	0	0	0	0	0	0	0	1	0	0	0	0	0	0	0	0	0	1	1	0	0	0	0
855	sunny	868	199	15	NA	52	NA	NA	33	33	894	896	2	mp	36	69	15h00	4956	COL086	stri	THU	THU2311-II-Q6/1	1	1	0	1	1	0	0	1	0	1	1	0	1	1	0	0	1	0	0	0	0	1	1	1	1	1	1
855	sunny	868	199	15	NA	52	NA	NA	33	33	894	896	1	mp	36	69	16h15	B03449	COL087	stri	THU	THU2724-II-G7/1	0	1	0	0	1	0	0	1	0	0	1	0	1	1	0	1	1	0	0	0	0	1	1	1	1	0	1
830	cloudy	842	199	17.1167	NA	35	NA	50	NA	24	NA	370	1	mp_b	48	70	11h00	4869	COL092	pseudo	PAR	PAR2404-III-M5/2	1	0	1	0	0	1	0	1	1	1	1	0	1	0	1	1	1	1	1	1	0	1	1	1	1	1	1
830	cloudy	842	199	17.1167	NA	38	NA	49	NA	24	NA	370	1	mp	48	70	12h30	4955	COL093	pseudo	PAR	PAR2404-I-B1/1	1	0	1	0	0	1	0	0	0	1	1	0	1	0	1	1	0	1	0	0	0	1	1	0	1	1	1
920	cloudy	931	199	15.25	31	31	57	56	24	24	270	281	2	mp	48	70	15h30	4856	COL095	stri	THU	THU0305-I-I2/2	0	0	0	0	0	1	0	0	0	0	1	0	1	1	0	1	1	1	1	1	0	1	1	1	1	0	1
920	cloudy	931	199	15.25	33	33	55	56	24	24	270	281	1	mp	48	70	16h45	E064436	COL096	stri	LYS	LYS0821-I-M7/2	1	0	0	0	0	1	0	0	0	0	1	0	1	1	0	1	0	0	1	0	0	1	1	1	1	1	1
960	cloudy	971	199	15.25	29	28	60	61	23	23	136	151	1	mp	48	70	19h20	4930	COL098	pseudo	PRA	PRA2317-II-T9/1	0	0	0	0	0	1	0	1	0	1	1	0	1	0	1	1	1	1	1	0	0	1	0	1	1	0	1
960	cloudy	971	199	15.25	30	29	57	58	23	23	136	151	1	mp	48	73	8h45	4944	COL099	stri	THU	THU3015-IV-M1/2	0	0	1	1	0	1	1	0	0	0	1	0	0	0	0	1	1	0	0	0	0	1	0	0	1	0	1
866	cloudy	889	199	16.1167	36	36	47	45	25	24	370	260	2	mp	48	73	11h40	4858	COL102	pseudo	PAR	PAR1120-6-H7/2	1	0	1	1	0	1	0	1	1	0	1	0	1	0	1	1	1	1	1	0	0	1	1	1	1	0	1
866	cloudy	889	199	16.1167	39	39	48	47	25	24	370	260	2	mp	48	73	13h00	4853	COL103	pseudo	PRA	PRA2512-I-T5/2	0	0	1	1	0	1	0	1	0	0	1	0	0	1	0	0	1	1	1	0	0	1	1	1	1	1	1
[truncated: 129 more columns]

## Sheet: quantitative_data
H_bal	Meteo	H_prel	Flow	Duration	Tcuv_bal	Tcuv_prel	Hyg_bal	Hyg_prel	Text_bal	Text_prel	Rad_bal	Rad_prel	Nb_flo	State_flo	Date_prel	Date_inj	H_inj	Cartridge	File	Ssp	Pop	Plant	X3	X4_1Heptene	X6_3metBut	X13_Tropi	X21_Hexanal	X31_opXy	X42_Nonane	X44_Heptanal	X49_Api	X55_Camphene	X61_Benzal	X62	X62b_Hemimellitene	X64_Sabinene	X65_Bpi	X71_Bmy	X72_Pmenth	X76_Octanal	X82_Lim	X85_ZOc	X88_EOc	X89_Gt	X93_Aceto	X106_Nonanal	X112_Alloocimene	X119_MetUn1	X120_MetUn2
865	sunny	870	199	15	NA	27	NA	NA	NA	21	NA	924	6	mp	7	6	14h50	4951	COL020	pseudo	PAR	PAR1701-I-J4/1	0	0.0655238	0.0325079	0.0675556	0.226095	0.00809942	0.0151111	0.0118331	0.0369524	0	0.00380952	0	0	0.0064127	0.016254	1.17238	0.0104127	0.238095	0.0109841	0.0945397	0.0163175	0	2.88521	0.76146	0	0	0.0268571
865	sunny	870	198	15	NA	27	NA	NA	NA	21	NA	924	6	mp	7	6	17h30	4926	COL022	stri	THU	THU1807-IIIB9/1	0	0.217397	0.126023	0.135619	0.556762	0.0147741	0.0777143	0.29346	0.0525079	0	0.0488254	0	0.00549708	0	0.0160635	0.360381	0	0.604825	0	0.00615873	0.117714	0.022924	0.2	0.355205	0.0239766	0	0.0457018
965	cloudy	980	199	15	32	33	48	46	22	23	495	473	6	mp	14	13	16h00	B03190	COL039	pseudo	PAR	PAR1120-I-H7/2	0	0.0214172	0.00984127	0	0.190032	0	0.0175238	0	0.0905397	0	0.060127	0	0	0.000571429	0.0555556	0.0507302	0	0.12527	0.0181587	0.0834286	0.0439365	0	0.45181	0.0275556	0	0	0.0686804
1030	cloudy	1060	199	15	32	32	47	48	23	22	372	383	6	mp	14	20	13h00	4946	COL045	stri	LYS	LYS1502-IIR4/1	0	0.0213158	0.0234286	0.0130794	0.258413	0.00785413	0.0321905	0.075619	0.0999365	0	0	0	0	0	0.0324444	0.0539048	0.0113651	0.240381	0.0137361	0	0.00184127	0	0.0825894	0.234984	0	0.0913432	0
770	sunny	785	198	15	45	44	30	29	27	27	864	871	4	mp	26	25	13h45	E064436	COL056	pseudo	BES	BES2605-II-N6/1	0	0.00238095	0	1.15695	0	0.0359048	0.0313333	0	0.0784762	0	0.0365892	0.00571429	0.0705702	0.0141228	0.0705714	0.0420952	0	0	0.0473333	0	0.0712381	0.0892544	0.0985053	0	0	0.00736842	0.0215902
910	sunny	916	199	15.2833	44	44	27	27	29	28	868	869	2	mp	26	31	15h00	4939	COL068	stri	VIL	VIL0119-I-J6/2	0.00819048	0.291619	0.26419	0.15219	0.666476	0.0668571	0.0220054	0.407429	0.19181	0.0220952	0.404952	0	0.0224762	0.0775238	0.146476	0.442476	0	1.41029	0.572952	0	0.00857143	0	1.1461	1.59143	0.113143	0	0
910	sunny	916	199	15.2833	44	43	25	26	29	28	868	869	1	mp	26	31	16h00	4854	COL069	pseudo	PRA	PRA0513-I-K5/2	0	0.0822807	0.0548571	0.0339048	0.349333	0	0	0	0	0	0	0	0	0	0	0.139429	0	0	0	0	0	0.0117544	0.008	0	0.0114035	0	0
935	sunny	940	199	15	48	49	25	24	28	27	606	515	2	mp	26	31	18h30	4945	COL071	stri	VIL	VIL0506-I-S7/2	0	0.227048	0.0580952	0.16381	0.773333	0.0860952	0.125333	0.307429	0.51219	0	0.405524	0	0.0293333	0.165524	0.0353955	0.257905	0.0590476	1.03448	0.0230476	0	0.0430476	0	0.398509	0.49114	0.0512767	0	0
955	sunny	960	199	15	45	44	26	27	26	26	339	325	3	mp	26	32	13h45	4862	COL073	pseudo	PAR	PAR2404-II-L2/1	0	0.0451872	0.0116825	0.0786032	0.257524	0.0388571	0	0.0913016	0.243175	0	0.202286	0	0.00228358	0.0312281	0.00660317	0.206857	0.0255238	0.446984	0.016127	0	0.0224762	0	0.437079	0.325841	0.0228571	0.065848	0
955	sunny	960	199	15	38	38	35	36	26	26	339	325	3	mp	26	32	15h00	4955	COL074	pseudo	PRA	PRA0703-IV-O9/1	0	0.0190476	0.00532835	0	0	0	0	0	0.0464328	0	0	0	0	0.00726593	0.00469841	0.0624762	0	0	0	0	0	0	0	0	0	0	0
975	sunny	980	199	15.7167	39	39	34	35	28	28	738	746	4	mp	26	32	17h10	4933	COL075	stri	VIL	VIL2508-II-L10/1	0	0.0487337	0.0307619	0.0757143	0.255429	0.0148433	0	0.0993333	0.232286	0	0.128857	0	0.00840772	0.062	0.0180952	0.169429	0.0161905	0.371238	0.00971429	0	0.0572381	0	0.187333	0	0.0184762	0.118381	0
800	sunny	817	199	16	NA	32	61	61	31	31	878	879	1	f	36	69	10h30	4866	COL082	pseudo	BES	BES1916-II-L7/2	0	0	0	0.114179	0	0.0965331	0	0	3.15429	0.0150877	0.111619	0	0.00438596	0	0.694857	0	0.369524	0	0.457524	0	0.00685714	0	5.76114	0	0	0	0.397966
800	sunny	817	198	16	NA	32	61	61	31	31	878	879	2	mp_mm	36	69	11h45	4926	COL083	pseudo	BES	BES2307-II-D7/1	0	0	0	0	0	0	0	0	0	0	0	0	0	0	0	0	0.114476	0	0	0	0	0	0.213524	0	0	0	0.0752543
855	sunny	868	199	15	NA	52	NA	NA	33	33	894	896	2	mp	36	69	15h00	4956	COL086	stri	THU	THU2311-II-Q6/1	0.0289524	0.0773684	0.359238	0.556	1.3781	0.258857	0.176381	0.345333	5.58629	0.0434211	0.577905	0	0.0146667	0.052	0.748495	0.068381	0.202857	1.48286	1.05714	0.114476	0.0495238	0	2.20971	2.62686	0	0	0.535048
855	sunny	868	199	15	NA	52	NA	NA	33	33	894	896	1	mp	36	69	16h15	B03449	COL087	stri	THU	THU2724-II-G7/1	0	0.233333	0	0.0251429	0.374857	0.00701754	0.0144762	0.440762	0.614476	0	0.510857	0	0	0.00495238	0.136381	0	0.518095	1.31695	0.015619	0.271619	0.0167619	0	0.652571	0	0	0	0.506286
830	cloudy	842	199	17.1167	NA	35	NA	50	NA	24	NA	370	1	mp_b	48	70	11h00	4869	COL092	pseudo	PAR	PAR2404-III-M5/2	0.0342857	0	0	0.096381	0	0.0171429	0.766857	0.610667	2.51086	0	1.3101	0.0937143	0	0.224381	0.391619	0.884952	0.293714	2.94286	0.410286	0	0.766095	0	1.83994	5.14514	0	0	0
830	cloudy	842	199	17.1167	NA	38	NA	49	NA	24	NA	370	1	mp	48	70	12h30	4955	COL093	pseudo	PAR	PAR2404-I-B1/1	0.0184762	0	0	0	0	0	0	0.576	3.37371	0	0.518476	0	0	0.0552381	0.663619	0.723048	0.4	2.3539	0.777143	0	0.200381	0	1.04914	1.89943	0	0	0.837714
920	cloudy	931	199	15.25	31	31	57	56	24	24	270	281	2	mp	48	70	15h30	4856	COL095	stri	THU	THU0305-I-I2/2	0	0	0	0	0.21219	0.00685714	0.161927	0.445524	1.18667	0.0140952	0.376952	0	0	0.0674286	0.173905	0.47619	0.079619	1.55657	0.242286	0	0.442286	0	2.23295	4.04895	0	0	0
920	cloudy	931	199	15.25	33	33	55	56	24	24	270	281	1	mp	48	70	16h45	E064436	COL096	stri	LYS	LYS0821-I-M7/2	0.0438095	0	0	0	3.1059	0	0.0247619	0.847619	8.05143	0.154286	0.406095	0	0	0.0288561	1.5101	0	0	3.09448	2.42133	0	2.05676	0	11.9615	5.95543	0	0	0.742857
960	cloudy	971	199	15.25	29	28	60	61	23	23	136	151	1	mp	48	70	19h20	4930	COL098	pseudo	PRA	PRA2317-II-T9/1	0	0	0	0.0468571	0	0.0438095	0.449143	0.542857	0.950857	0	0.22819	0	0	0.0622794	0.157333	0.361143	0.0675439	1.92762	0.140571	0	0.318857	0.0137015	3.67048	5.05219	0	0	0
960	cloudy	971	199	15.25	30	29	57	58	23	23	136	151	1	mp	48	73	8h45	4944	COL099	stri	THU	THU3015-IV-M1/2	0	0	0.179048	0	0	0.056	0	0.493714	0.984381	0.00304762	0.532952	0	0	0.00647619	0.182857	0	0.25219	1.31962	0.410667	0	0.0967619	0.0224762	4.61181	2.43543	0	0.0136842	0.612571
866	cloudy	889	199	16.1167	36	36	47	45	25	24	370	260	2	mp	48	73	11h40	4858	COL102	pseudo	PAR	PAR1120-6-H7/2	0.0241905	0	0.035619	0.0411404	0	0.055619	0.471238	0.416952	1,072	0	0.475048	0.0291429	0	0.0881905	0.166095	0.437524	0.150857	1.60286	0.187238	0	0.466667	0	1.76946	2.01879	0	0	0
866	cloudy	889	199	16.1167	39	39	48	47	25	24	370	260	2	mp	48	73	13h00	4853	COL103	pseudo	PRA	PRA2512-I-T5/2	0	0	0.0295238	0.0460952	0.477524	0.0255346	0.0620952	0.362286	5.21143	0.0872381	0.355429	0	0	0.0122807	1.05105	0.217333	0.085614	1.25219	1.09771	0	0.848557	0	6.15143	0.867968	0	0	0.386095
[truncated: 10 more columns]
