# Supplementary material for: The Influence of Prior Learning Experience on Pollinator Choice: An Experiment Using Bumblebees on Two Wild Floral Types of Antirrhinum majus
Source: PLoS One. 2015 Aug 11;10(8):e0130225. doi: 10.1371/journal.pone.0130225 (PMC4532467; doi:10.1371/journal.pone.0130225)
Supplement: S4 File — Data of bumblebee behavioral tests and training sessions. (XLS) [file pone.0130225.s004.xls]

## Sheet: metadata
LEGEND for column entries of data sheet
Learn_day	Day of bee training session
Bee	Bee number
Observer.x	Observer number for the bee behavioral test
Hive	Hive number
Test_day	Day of bee behavioral test
B_Time.x	Beginning time of the bee behavioral test (XXhYY : XX : hours ; YY : min)
Learn_type	Type of training imposed to bee (stri : on striatum plants ; pseudo : on pseudomajus plants ; neutral : on neutral cues (naive bees))
Cue	Type of cue imposed to bee during the test (O : olfactory signals only ; C : visual signals only ; CO : olfactory and visual signals)
Time	Duration of the test (in seconds)
L_ssp	Subspecies of the plant in left arm of the Y-maze (stri : plant of the subspecies A. majus striatum ; pseudo : plant of the subspecies A. majus pseudomajus ; 0 : no plant)
L_pop	Population of the plant in left arm of the Y-maze (see Table 1 in main text)
L_plant	Name of the plant in left arm of the Y-maze
R_plant	Subspecies of the plant in right arm of the Y-maze (stri : plant of the subspecies A. majus striatum ; pseudo : plant of the subspecies A. majus pseudomajus ; 0 : no plant)
R_ssp	Population of the plant in right arm of the Y-maze (see Table 1 in main text)
R_pop	Name of the plant in right arm of the Y-maze
Nf	Number of flowers per plant in each arm (plants in both arms had exactly the same number of flowers)
First	Bee first choice (Left : left arm ; Right : right arm)
Last	Bee last choice (at the end of the 300s test ; Left : left arm ; Right : right arm ; Neutral : neutral zone)
L_time	Total time in left arm (in seconds)
R_time	Total time in right arm (in seconds)
ARG	Number of times the bee went into the left arm
ARD	Number of times the bee went into the right arm
TbC	Time before first choice (in seconds)
Tfirst	Time spent in first arm chosen (in seconds)
immG	Time spent inactive in left arm (in seconds)
immD	Time spent inactive in right arm (in seconds)
immN	Time spent inactive in neutral zone (in seconds)
Meteo.x	Meteorological conditions during the bee behavioral test
Site.x	Site where the bee behavioral test was conducted (in : inside the greenhouse ; out: outside the greenhouse)
Nb_Maze	Y-maze number (two mazes were used)
T_out_s	Mean temperature outside the greenhouse during the bee behavioral test
Rad_s.x	Mean solar radiations during the bee behavioral test (W/m2)
Rad_cum_s.x	Cumulated solar radiations during the bee behavioral test (W/m2)
Wind_s.x	Mean wind strength as measured by the greenhouse meteorological station during the bee behavioral test (m/s)
Rain_s.x	Mean rainfall as measured by the greenhouse meteorological station during the bee behavioral test (mm)
T_in_s	Mean indoor temperature as measured by the greenhouse meteorological station during the bee behavioral test (°C above zero)
T_out	Mean outdoor temperature as measured by meteofrance station 7627 (http://france.meteofrance.com/f rance/observations) during the bee behavioral test (*10°C above zero)
Wind	Mean wind strength as measured by meteofrance station during the bee behavioral test (m/s)
Pressure.x	Mean pressure as measured by meteofrance station during the bee behavioral test (*10hPa)
B_Time.y	Beginning time of the day training session (hours since 0 :00am)
End_time	End time of the day training session (hours since 0 :00am)
Observer.y	Observer number for the bee training session
Day_use	Number of days the plants have been used for bee training session
Plants	Number of plants used during bee training session
Flowers	Number of flowers on all the plants used during bee training session
BAN	Number of plants of population BAN used during bee training session
BES	Number of plants of population BES used during bee training session
CAL	Number of plants of population CAL used during bee training session
LUC	Number of plants of population LUC used during bee training session
LYS	Number of plants of population LYS used during bee training session
MIJ	Number of plants of population MIJ used during bee training session
PAR	Number of plants of population PAR used during bee training session
PRA	Number of plants of population PRA used during bee training session
THU	Number of plants of population THU used during bee training session
VIL	Number of plants of population VIL used during bee training session
Foraging	Total number of foraging events (Nectar+Visit) observed during the bee training session (half of the total day training session)
Nectar	Total number of Nectar collections observed during the bee training session (see main text for the definition ; half of the total day training session)
Visit	Total number of Visits observed during the bee training session (see main text for the definition ; half of the total day training session)
Forag_bee	Mean number of foraging event per bee during the bee training session
Nectar_bee	Mean number of nectar collection event per bee during the bee training session
Visit_bee	Mean number of visit event per bee during the bee training session
Bees	Number of bees during the bee training session (half of the day training session)
Site.y	Site where the bee training session was conducted (in : inside the greenhouse ; out: outside the greenhouse)
Temp	Mean temperature during the training session (half of the day training session)
Rad_s.y	Mean solar radiations during the bee training session (W/m2)
Rad_cum_s.y	Cumulated solar radiations during the bee training session (W/m2)
Wind_s.y	Mean wind strength as measured by the greenhouse meteorological station during the bee training session (m/s)
Rain_s.y	Mean rainfall as measured by the greenhouse meteorological station during the training session (mm)
Pressure.y	Mean pressure as measured by meteofrance station during the bee training session (*10hPa)
Meteo.y	Meteorological conditions during the bee training session

## Sheet: data
	Learn_day	Bee	Observer.x	Hive	Test_day	B_Time.x	Learn_type	Cue	Time	L_ssp	L_pop	L_plant	R_plant	R_ssp	R_pop	Nf	First	Last	L_time	R_time	ARG	ARD	TbC	Tfirst	immG	immD	immN	Meteo.x	Site.x	Nb_maze	T_out_s	Rad_s.x	Rad_cum_s.x	Wind_s.x	Rain_s.x	T_in_s	T_out	Wind	Pressure.x	B_Time.y	End_time	Observer.y	Day_use	Plants	Flowers	BAN	BES	CAL	LUC
1	2013-07-05	ML02	#1	A	2013-07-06	19h26	stri	CO	300	stri	VIL	VIL0119-I-J6/2(4F)	0	0	0	4	Left	Left	299	0	1	0	1	299	209	0	0	Sunny	out	1	27,5	145.2	9	0	0	28,1	277	26	102070	8	11	#3	2	9	31	0	0	0	0
2	2013-07-05	ML01	#1	A	2013-07-06	19h00	stri	CO	240	stri	VIL	VIL0119-I-J6/2(4F)	0	0	0	4	Left	Right	136	75	3	3	3	67	66	0	0	Sunny	out	1	27,7	123.6	8	0	0	30	277	26	102070	8	11	#3	2	9	31	0	0	0	0
3	2013-07-05	ML04	#1	A	2013-07-06	20h13	stri	CO	120	stri	VIL	VIL0119-I-J6/2(4F)	0	0	0	4	Left	Left	29	67	3	2	24	3	0	0	0	Sunny	out	1	26,2	97.4	8	0	0	27,5	277	26	102070	8	11	#3	2	9	31	0	0	0	0
4	2013-07-05	ML03	#1	A	2013-07-06	19h43	stri	CO	300	0	0	0	VIL0119-I-J6/2(4F)	stri	VIL	4	Right	Right	67	149	2	3	50	84	0	83	0	Sunny	out	1	26,8	99	8	0	0	27,8	277	26	102070	8	11	#3	2	9	31	0	0	0	0
5	2013-07-05	ML04	#1	A	2013-07-06	19h48	stri	CO	300	0	0	0	VIL0119-I-J6/2(4F)	stri	VIL	4	Left	Left	178	79	4	3	24	1	124	0	0	Sunny	out	1	26,7	103.2	8	0.2	0	27,9	277	26	102070	8	11	#3	2	9	31	0	0	0	0
6	2013-07-06	ML06	#1	A	2013-07-07	18h20	stri	CO	300	stri	VIL	VIL0119-I-J6/2(4F)	0	0	0	4	Left	Neutral	147	17	6	3	2	16	65	0	98	Sunny	out	1	30,5	499.8	31	0.3	0	28,2	272	15	102040	8,5	11	#3	3	9	29	0	0	0	0
7	2013-07-06	ML09	#1	A	2013-07-07	19h20	stri	CO	300	stri	VIL	VIL0119-I-J6/2(4F)	0	0	0	4	Left	Left	66	179	3	3	2	20	0	86	0	Sunny	out	1	27	139.2	8	0.8	0	27,6	272	15	102040	8,5	11	#3	3	9	29	0	0	0	0
8	2013-07-06	ML09	#1	A	2013-07-07	19h42	stri	CO	300	0	0	0	VIL0119-I-J6/2(4F)	stri	VIL	4	Right	Neutral	122	93	2	3	32	52	102	0	0	Sunny	out	1	26,9	148.2	10	0.5	0	27,7	272	15	102040	8,5	11	#3	3	9	29	0	0	0	0
9	2013-07-06	ML07	#1	A	2013-07-07	18h40	stri	CO	300	stri	VIL	VIL0119-I-J6/2(4F)	0	0	0	4	Left	Left	80	108	5	5	7	5	0	0	0	Sunny	out	1	29,1	200.2	12	1,3	0	28,8	272	15	102040	8,5	11	#3	3	9	29	0	0	0	0
10	2013-07-06	ML08	#1	A	2013-07-07	19h00	stri	CO	300	stri	VIL	VIL0119-I-J6/2(4F)	0	0	0	4	Left	Left	216	14	4	3	29	10	158	0	0	Sunny	out	1	29,3	478.4	32	1,6	0	28	272	15	102040	8,5	11	#3	3	9	29	0	0	0	0
11	2013-07-06	ML05	#1	A	2013-07-07	18h00	stri	CO	300	stri	VIL	VIL0119-I-J6/2(4F)	0	0	0	4	Left	Neutral	0	3	0	1	1	3	0	0	296	Sunny	out	1	29,6	299.4	20	0.8	0	29	272	15	102040	8,5	11	#3	3	9	29	0	0	0	0
12	2013-07-09	ML10	#1	A	2013-07-09	18h33	pseudo	CO	300	pseudo	PRA	PRA0513-I-K5/2(4F)	0	0	0	4	Left	Right	2	165	1	1	129	2	0	164	128	Sunny	out	1	29,1	238.6	16	1	0	29,3	283	15	101410	10,7	11,7	#3	1	8	28	1	4	0	0
13	2013-07-09	ML11	#1	A	2013-07-09	19h08	pseudo	CO	300	pseudo	PRA	PRA0513-I-K5/2(4F)	0	0	0	4	Left	Left	140	147	3	2	8	6	133	101	0	Sunny	out	1	30	319.6	22	0	0	29,4	283	15	101410	10,7	11,7	#3	1	8	28	1	4	0	0
14	2013-07-09	ML12	#1	A	2013-07-09	19h20	pseudo	CO	300	pseudo	PRA	PRA0513-I-K5/2(4F)	0	0	0	4	Left	Neutral	4	0	1	0	24	4	0	0	271	Sunny	out	1	30.2	246.8	16	0.4	0	28,9	283	15	101410	10,7	11,7	#3	1	8	28	1	4	0	0
15	2013-07-12	ML13	#1	A	2013-07-12	17h30	pseudo	CO	300	pseudo	PRA	PRA0513-I-K5/2(4F)	VIL0119-I-J6/2(4F)	stri	VIL	4	Left	Neutral	44	13	2	2	49	4	0	0	133	Sunny	out	1	31,8	684	44	1,7	0	29	257	26	101340	11	12	#2#3	2	8	23,5	0.5	3	0	0
16	2013-07-12	ML13	#1	A	2013-07-12	18h10	pseudo	CO	300	stri	VIL	VIL0119-I-J6/2(4F)	PRA0513-I-K5/2(4F)	pseudo	PRA	4	Right	Left	253	32	1	2	9	14	203	0	0	Cloudy	out	1	28	131.8	8	0	0	27,3	257	26	101340	11	12	#2#3	2	8	23,5	0.5	3	0	0
17	2013-07-12	ML13	#1	A	2013-07-12	18h35	pseudo	C	300	stri	VIL	VIL0119-I-J6/2(4F)	PRA0513-I-K5/2(4F)	pseudo	PRA	4	Left	Left	283	0	2	0	13	19	264	0	0	Cloudy	out	1	26,8	125.2	8	0.6	0	28	257	26	101340	11	12	#2#3	2	8	23,5	0.5	3	0	0
18	2013-07-12	ML13	#1	A	2013-07-12	19h00	pseudo	C	300	pseudo	PRA	PRA0513-I-K5/2(4F)	VIL0119-I-J6/2(4F)	stri	VIL	4	Left	Left	297	0	1	0	3	297	177	0	0	Cloudy	out	1	25,9	111.4	8	1,7	0	27,3	257	26	101340	11	12	#2#3	2	8	23,5	0.5	3	0	0
19	2013-07-12	ML14	#1	A	2013-07-12	17h45	pseudo	CO	300	pseudo	PRA	PRA0513-I-K5/2(4F)	VIL0119-I-J6/2(4F)	stri	VIL	4	Left	Left	84	195	2	1	7	33	0	194	0	Cloudy	out	1	30	190.4	13	1,1	0	28,4	257	26	101340	11	12	#2#3	2	8	23,5	0.5	3	0	0
20	2013-07-12	ML14	#1	A	2013-07-12	18h15	pseudo	CO	300	stri	VIL	VIL0119-I-J6/2(4F)	PRA0513-I-K5/2(4F)	pseudo	PRA	4	Right	Left	4	268	1	4	4	48	0	174	0	Cloudy	out	1	27,8	129	8	0	0	27,5	257	26	101340	11	12	#2#3	2	8	23,5	0.5	3	0	0
21	2013-07-13	ML15	#1	B	2013-07-13	17h30	pseudo	C	300	pseudo	PRA	PRA0513-I-K5/2(4F)	VIL0119-I-J6/2(4F)	stri	VIL	4	Left	Neutral	125	18	4	1	40	11	94	0	0	Cloudy	out	1	25,5	100.6	8	1,5	0	28,3	190	31	101820	8,9	11,1	#1#4	2	10	29	0.5	3,5	0	0
22	2013-07-13	ML16	#1	B	2013-07-13	17h40	pseudo	C	300	pseudo	PRA	PRA0513-I-K5/2(4F)	VIL0119-I-J6/2(4F)	stri	VIL	4	Right	Right	180	102	1	2	18	25	85	76	0	Cloudy	out	1	24,2	123	8	3,8	0	27,5	190	31	101820	8,9	11,1	#1#4	2	10	29	0.5	3,5	0	0
23	2013-07-13	ML16	#1	B	2013-07-13	18h18	pseudo	C	300	stri	VIL	VIL0119-I-J6/2(4F)	PRA0513-I-K5/2(4F)	pseudo	PRA	4	Left	Left	221	19	3	1	7	102	173	0	0	Cloudy	in	1	23,4	75.6	4	2,8	0	26,4	190	31	101820	8,9	11,1	#1#4	2	10	29	0.5	3,5	0	0
24	2013-07-13	ML16	#1	B	2013-07-13	18h55	pseudo	O	60	stri	VIL	VIL0119-I-J6/2(4F)	PRA0513-I-K5/2(4F)	pseudo	PRA	4	Left	NA	NA	NA	NA	NA	24	NA	NA	NA	NA	Cloudy	in	1	22,5	66.4	4	1,4	81.2	25,8	190	31	101820	8,9	11,1	#1#4	2	10	29	0.5	3,5	0	0
25	2013-07-13	ML17	#1	B	2013-07-13	17h48	pseudo	C	300	pseudo	PRA	PRA0513-I-K5/2(4F)	VIL0119-I-J6/2(4F)	stri	VIL	4	Right	Right	63	197	2	4	6	5	0	168	0	Cloudy	out	1	24	97	7	2,4	0	26,7	190	31	101820	8,9	11,1	#1#4	2	10	29	0.5	3,5	0	0
26	2013-07-13	ML17	#1	B	2013-07-13	18h29	pseudo	C	120	stri	VIL	VIL0119-I-J6/2(4F)	PRA0513-I-K5/2(4F)	pseudo	PRA	4	Left	NA	NA	NA	NA	NA	3	NA	NA	NA	NA	Cloudy	in	1	23,3	62.8	4	1,5	0	26,4	190	31	101820	8,9	11,1	#1#4	2	10	29	0.5	3,5	0	0
27	2013-07-13	ML18	#1	B	2013-07-13	17h55	pseudo	C	300	pseudo	PRA	PRA0513-I-K5/2(4F)	VIL0119-I-J6/2(4F)	stri	VIL	4	Right	Right	0	258	0	2	16	3	0	254	0	Cloudy	out	1	23,6	71.6	4	2,5	0	26,2	190	31	101820	8,9	11,1	#1#4	2	10	29	0.5	3,5	0	0
28	2013-07-13	ML18	#1	B	2013-07-13	18h45	pseudo	C	300	stri	VIL	VIL0119-I-J6/2(4F)	PRA0513-I-K5/2(4F)	pseudo	PRA	4	Left	Neutral	144	25	1	2	5	144	143	0	111	Cloudy	in	1	23	43.2	4	0	0	26,4	190	31	101820	8,9	11,1	#1#4	2	10	29	0.5	3,5	0	0
29	2013-07-13	ML18	#1	B	2013-07-13	19h01	pseudo	O	300	stri	VIL	VIL0119-I-J6/2(4F)	PRA0513-I-K5/2(4F)	pseudo	PRA	4	Left	Neutral	181	15	3	2	7	173	172	0	59	Cloudy	in	1	22,1	45.4	4	2,7	32.8	25,5	190	31	101820	8,9	11,1	#1#4	2	10	29	0.5	3,5	0	0
30	2013-07-13	ML18	#1	B	2013-07-13	19h18	pseudo	O	300	pseudo	PRA	PRA0513-I-K5/2(4F)	VIL0119-I-J6/2(4F)	stri	VIL	4	Left	Neutral	8	0	1	0	6	8	0	0	285	Cloudy	in	1	20,5	18,2	0	2,2	99	24,7	190	31	101820	8,9	11,1	#1#4	2	10	29	0.5	3,5	0	0
31	2013-07-13	ML19	#1	B	2013-07-13	18h11	pseudo	C	300	pseudo	PRA	PRA0513-I-K5/2(4F)	VIL0119-I-J6/2(4F)	stri	VIL	4	Left	Left	288	8	2	1	4	88	286	0	0	Cloudy	in	1	23,6	70.2	4	2,3	0	26,3	190	31	101820	8,9	11,1	#1#4	2	10	29	0.5	3,5	0	0
32	2013-07-14	ML20	#1	C	2013-07-14	17h35	pseudo	O	300	stri	VIL	VIL0119-I-J6/2(4F)	PRA0513-I-K5/2(4F)	pseudo	PRA	4	Left	Neutral	77	63	2	2	3	38	0	0	99	Cloudy	out	1	24,3	143.4	17	0.2	0	27,4	238	15	101770	10,3	12,5	#1#4	4	8	19,5	0.5	3,5	0	0
33	2013-07-14	ML20	#1	C	2013-07-14	18h40	pseudo	O	300	pseudo	BES	BES2605-II-N6/1(4F)	VIL0119-I-J6/2(4F)	stri	VIL	4	Left	Neutral	39	11	2	2	20	32	0	0	221	Cloudy	out	1	24,9	103.3	8	0.6	0	27,4	238	15	101770	10,3	12,5	#1#4	4	8	19,5	0.5	3,5	0	0
34	2013-07-14	ML20	#1	C	2013-07-14	19h18	pseudo	CO	300	pseudo	BES	BES2605-II-N6/1(4F)	VIL0119-I-J6/2(4F)	stri	VIL	4	Left	Left	239	13	6	1	2	40	73	0	0	Cloudy	out	1	23	20,7	0	0.9	0	26,5	238	15	101770	10,3	12,5	#1#4	4	8	19,5	0.5	3,5	0	0
35	2013-07-14	ML20	#1	C	2013-07-14	20h00	pseudo	CO	300	stri	VIL	VIL0119-I-J6/2(4F)	BES2605-II-N6/1(4F)	pseudo	BES	4	Left	Left	278	0	1	0	22	278	277	0	0	Cloudy	out	1	19	12,3	0	3,6	0	25,1	238	15	101770	10,3	12,5	#1#4	4	8	19,5	0.5	3,5	0	0
36	2013-07-14	ML21	#1	C	2013-07-14	17h45	pseudo	O	300	stri	VIL	VIL0119-I-J6/2(4F)	PRA0513-I-K5/2(4F)	pseudo	PRA	4	Left	Left	86	41	3	2	129	15	63	0	128	Cloudy	out	1	24,6	151.7	9	0.5	0	27,2	238	15	101770	10,3	12,5	#1#4	4	8	19,5	0.5	3,5	0	0
37	2013-07-14	ML21	#1	C	2013-07-14	18h48	pseudo	O	300	pseudo	BES	BES2605-II-N6/1(4F)	VIL0119-I-J6/2(4F)	stri	VIL	4	Left	Left	298	0	1	0	2	298	297	0	0	Cloudy	out	1	24,2	80.7	3	0.2	0	26,5	238	15	101770	10,3	12,5	#1#4	4	8	19,5	0.5	3,5	0	0
38	2013-07-14	ML21	#1	C	2013-07-14	19h28	pseudo	CO	300	pseudo	BES	BES2605-II-N6/1(4F)	VIL0119-I-J6/2(4F)	stri	VIL	4	Left	Left	104	106	3	4	5	74	73	77	0	Cloudy	out	1	22,7	12	0	1,6	0	26,2	238	15	101770	10,3	12,5	#1#4	4	8	19,5	0.5	3,5	0	0
39	2013-07-14	ML22	#1	C	2013-07-14	17h58	pseudo	O	300	stri	VIL	VIL0119-I-J6/2(4F)	PRA0513-I-K5/2(4F)	pseudo	PRA	4	Left	Right	237	42	5	3	2	110	178	0	0	Cloudy	out	1	24,6	150.8	14	0.1	0	26,9	238	15	101770	10,3	12,5	#1#4	4	8	19,5	0.5	3,5	0	0
40	2013-07-14	ML22	#1	C	2013-07-14	19h00	pseudo	O	300	pseudo	BES	BES2605-II-N6/1(4F)	VIL0119-I-J6/2(4F)	stri	VIL	4	Left	Neutral	11	0	1	0	2	11	0	0	286	Cloudy	out	1	23,4	63.7	4	1,3	0	26,5	238	15	101770	10,3	12,5	#1#4	4	8	19,5	0.5	3,5	0	0
41	2013-07-14	ML22	#1	C	2013-07-14	19h35	pseudo	CO	300	pseudo	BES	BES2605-II-N6/1(4F)	VIL0119-I-J6/2(4F)	stri	VIL	4	Left	Left	107	106	3	4	2	77	76	77	0	Cloudy	out	1	22,5	15	0	2,5	0	26	238	15	101770	10,3	12,5	#1#4	4	8	19,5	0.5	3,5	0	0
42	2013-07-14	ML23	#1	C	2013-07-14	18h07	pseudo	O	300	stri	VIL	VIL0119-I-J6/2(4F)	PRA0513-I-K5/2(4F)	pseudo	PRA	4	Left	Right	166	49	5	3	2	28	0	0	0	Cloudy	out	1	24,4	154	9	0.1	0	27,1	238	15	101770	10,3	12,5	#1#4	4	8	19,5	0.5	3,5	0	0
43	2013-07-14	ML24	#1	C	2013-07-14	18h15	pseudo	O	300	stri	VIL	VIL0119-I-J6/2(4F)	PRA0513-I-K5/2(4F)	pseudo	PRA	4	Left	Right	210	62	4	1	2	44	82	61	0	Cloudy	out	1	24,5	203	10	0.8	0	27,5	238	15	101770	10,3	12,5	#1#4	4	8	19,5	0.5	3,5	0	0
44	2013-07-14	AB01	#2	C	2013-07-14	17h45	pseudo	C	300	pseudo	PRA	PRA0703-IV-O9/1(3F)	0	0	0	3	Right	Left	139	97	1	2	4	36	138	60	0	Cloudy	out	2	24,6	151.7	9	0.5	0	27,2	238	15	101770	10,3	12,5	#1#4	4	8	19,5	0.5	3,5	0	0
45	2013-07-14	AB02	#3	C	2013-07-14	18h06	pseudo	C	300	pseudo	PRA	PRA0703-IV-O9/1(3F)	0	0	0	3	Right	Left	268	22	1	0	0	22	258	0	0	Cloudy	out	2	24,5	153.8	15	0.1	0	27,1	238	15	101770	10,3	12,5	#1#4	4	8	19,5	0.5	3,5	0	0
46	2013-07-14	AB03	#2	C	2013-07-14	18h19	pseudo	C	300	pseudo	PRA	PRA0703-IV-O9/1(3F)	0	0	0	3	Left	Neutral	230	33	2	1	2	46	183	0	0	Cloudy	out	2	25	261.3	14	0.4	0	28,2	238	15	101770	10,3	12,5	#1#4	4	8	19,5	0.5	3,5	0	0
47	2013-07-14	AB01	#3	C	2013-07-14	18h33	pseudo	C	300	0	0	0	PRA0703-IV-O9/1(3F)	pseudo	PRA	3	Left	Left	300	0	1	0	0	300	278	0	0	Sunny	out	2	25,3	143.7	9	0.2	0	28,1	238	15	101770	10,3	12,5	#1#4	4	8	19,5	0.5	3,5	0	0
48	2013-07-14	AB02	#2	C	2013-07-14	18h38	pseudo	C	300	0	0	0	PRA0703-IV-O9/1(3F)	pseudo	PRA	3	Right	Neutral	26	65	2	2	2	5	0	0	202	Cloudy	out	2	24,9	103.3	8	0.6	0	27,4	238	15	101770	10,3	12,5	#1#4	4	8	19,5	0.5	3,5	0	0
49	2013-07-14	AB03	#3	C	2013-07-14	19h01	pseudo	C	300	0	0	0	PRA0703-IV-O9/1(3F)	pseudo	PRA	3	Left	Right	172	124	3	2	0	104	73	65	0	Cloudy	out	2	23,4	63.7	4	1,3	0	26,5	238	15	101770	10,3	12,5	#1#4	4	8	19,5	0.5	3,5	0	0
50	2013-07-14	AB01	#2	C	2013-07-14	19h21	pseudo	O	300	pseudo	PRA	PRA0703-IV-O9/1(3F)	0	0	0	3	Right	Right	0	282	0	1	18	282	0	262	0	Cloudy	out	2	22,9	14,3	0	0.8	0	26,4	238	15	101770	10,3	12,5	#1#4	4	8	19,5	0.5	3,5	0	0
51	2013-07-14	AB02	#3	C	2013-07-14	20h09	pseudo	O	300	pseudo	PRA	PRA0703-IV-O9/1(3F)	0	0	0	3	Left	Left	173	22	9	2	0	35	0	0	0	Stormy	in	2	19,9	12,5	0	3,1	0	25,9	238	15	101770	10,3	12,5	#1#4	4	8	19,5	0.5	3,5	0	0
52	2013-07-15	ML25	#1	D	2013-07-15	17h30	stri	C	300	pseudo	BES	BES2605-II-N6/1(4F)	VIL2508-II-L10/1(4F)	stri	VIL	4	Left	Left	197	101	2	1	2	5	118	0	0	Stormy	out	1	26,4	218	15	0.6	0	27,9	214	51	102010	9,5	11,5	#2#3	1	8	20	0	0	0	0
53	2013-07-15	ML25	#1	D	2013-07-15	18h30	stri	C	300	stri	VIL	VIL2508-II-L10/1(4F)	BES2605-II-N6/1(4F)	pseudo	BES	4	Left	Left	297	0	1	0	3	297	177	0	0	Stormy	out	1	23,6	32.6	4	1	0	26,9	214	51	102010	9,5	11,5	#2#3	1	8	20	0	0	0	0
54	2013-07-15	ML25	#1	D	2013-07-15	19h24	stri	CO	300	stri	VIL	VIL2508-II-L10/1(4F)	BES2605-II-N6/1(4F)	pseudo	BES	4	Right	Left	160	44	5	5	19	5	67	0	0	Cloudy	in	1	21,9	10	0	2,7	0	25,4	214	51	102010	9,5	11,5	#2#3	1	8	20	0	0	0	0
55	2013-07-15	ML25	#1	D	2013-07-15	20h05	stri	CO	300	pseudo	BES	BES2605-II-N6/1(4F)	VIL2508-II-L10/1(4F)	stri	VIL	4	Right	Left	106	122	3	4	2	12	67	103	60	Cloudy	in	1	18,4	20	0	2,6	72.8	24,1	214	51	102010	9,5	11,5	#2#3	1	8	20	0	0	0	0
56	2013-07-15	ML28	#1	D	2013-07-15	18h05	stri	C	300	pseudo	BES	BES2605-II-N6/1(4F)	VIL2508-II-L10/1(4F)	stri	VIL	4	NA	Neutral	0	0	0	0	300	0	0	0	300	Stormy	out	1	25,2	131.8	8	0.1	0	27,8	214	51	102010	9,5	11,5	#2#3	1	8	20	0	0	0	0
57	2013-07-15	ML28	#1	D	2013-07-15	18h55	stri	C	300	stri	VIL	VIL2508-II-L10/1(4F)	BES2605-II-N6/1(4F)	pseudo	BES	4	Right	Right	90	208	1	1	2	3	0	120	0	Stormy	out	1	23,3	15	0	0.9	0	25,9	214	51	102010	9,5	11,5	#2#3	1	8	20	0	0	0	0
58	2013-07-15	ML28	#1	D	2013-07-15	19h45	stri	CO	300	stri	VIL	VIL2508-II-L10/1(4F)	BES2605-II-N6/1(4F)	pseudo	BES	4	Left	Left	126	69	7	5	2	6	0	0	60	Cloudy	in	1	19,4	9	0	2,1	99	24,6	214	51	102010	9,5	11,5	#2#3	1	8	20	0	0	0	0
59	2013-07-15	ML28	#1	D	2013-07-15	20h27	stri	CO	300	pseudo	BES	BES2605-II-N6/1(4F)	VIL2508-II-L10/1(4F)	stri	VIL	4	Right	Neutral	6	27	1	2	2	21	0	0	239	Cloudy	in	1	18,9	29	0	1,8	0	25,9	214	51	102010	9,5	11,5	#2#3	1	8	20	0	0	0	0
60	2013-07-15	ML29	#1	D	2013-07-15	18h15	stri	C	300	pseudo	BES	BES2605-II-N6/1(4F)	VIL2508-II-L10/1(4F)	stri	VIL	4	Left	Left	288	0	2	0	2	19	210	0	0	Stormy	out	1	24,4	61.6	4	0.6	0	27,4	214	51	102010	9,5	11,5	#2#3	1	8	20	0	0	0	0
61	2013-07-15	ML26	#1	D	2013-07-15	17h38	stri	C	300	pseudo	BES	BES2605-II-N6/1(4F)	VIL2508-II-L10/1(4F)	stri	VIL	4	Left	Left	296	0	1	0	4	296	176	0	0	Stormy	out	1	26,2	247.6	16	0	0	28,3	214	51	102010	9,5	11,5	#2#3	1	8	20	0	0	0	0
62	2013-07-15	ML26	#1	D	2013-07-15	18h40	stri	C	300	stri	VIL	VIL2508-II-L10/1(4F)	BES2605-II-N6/1(4F)	pseudo	BES	4	Left	Right	24	25	1	2	2	24	0	0	177	Stormy	out	1	23,3	25,8	0	0.1	0	26,8	214	51	102010	9,5	11,5	#2#3	1	8	20	0	0	0	0
63	2013-07-15	ML26	#1	D	2013-07-15	19h31	stri	CO	300	stri	VIL	VIL2508-II-L10/1(4F)	BES2605-II-N6/1(4F)	pseudo	BES	4	Left	Neutral	101	21	4	2	24	5	0	0	109	Cloudy	in	1	20,8	9,6	0	3,5	70.8	25,3	214	51	102010	9,5	11,5	#2#3	1	8	20	0	0	0	0
64	2013-07-15	ML26	#1	D	2013-07-15	20h14	stri	CO	300	pseudo	BES	BES2605-II-N6/1(4F)	VIL2508-II-L10/1(4F)	stri	VIL	4	Right	Right	92	146	4	5	2	2	62	109	0	Cloudy	in	1	18,9	27,4	0	2,8	0	25,3	214	51	102010	9,5	11,5	#2#3	1	8	20	0	0	0	0
65	2013-07-15	ML27	#1	D	2013-07-15	17h47	stri	C	300	pseudo	BES	BES2605-II-N6/1(4F)	VIL2508-II-L10/1(4F)	stri	VIL	4	Right	Left	237	49	1	1	10	49	90	0	0	Stormy	out	1	26	254.2	16	0	0	28,2	214	51	102010	9,5	11,5	#2#3	1	8	20	0	0	0	0
66	2013-07-15	ML27	#1	D	2013-07-15	18h47	stri	C	300	stri	VIL	VIL2508-II-L10/1(4F)	BES2605-II-N6/1(4F)	pseudo	BES	4	Right	Left	113	10	2	2	4	6	85	0	163	Stormy	out	1	23,3	18,6	0	1,5	0	26,1	214	51	102010	9,5	11,5	#2#3	1	8	20	0	0	0	0
67	2013-07-15	ML27	#1	D	2013-07-15	19h39	stri	CO	300	stri	VIL	VIL2508-II-L10/1(4F)	BES2605-II-N6/1(4F)	pseudo	BES	4	Left	Left	253	0	4	0	17	89	165	0	0	Cloudy	in	1	19,9	9	0	3,9	99	24,7	214	51	102010	9,5	11,5	#2#3	1	8	20	0	0	0	0
68	2013-07-15	ML27	#1	D	2013-07-15	20h20	stri	CO	300	pseudo	BES	BES2605-II-N6/1(4F)	VIL2508-II-L10/1(4F)	stri	VIL	4	Right	Neutral	8	38	3	5	32	4	0	0	139	Cloudy	in	1	18,9	28	0	2,8	0	25,6	214	51	102010	9,5	11,5	#2#3	1	8	20	0	0	0	0
69	2013-07-15	AB04	#3	D	2013-07-15	17h42	stri	C	300	stri	VIL	VIL0119-I-J6/2(2F)	VIL0506-I-S7/2(2F)	stri	VIL	2	Right	Neutral	0	33	0	3	0	25	0	0	263	Cloudy	out	2	26,1	277	20	0.2	0	28	214	51	102010	9,5	11,5	#2#3	1	8	20	0	0	0	0
70	2013-07-15	AB05	#3	D	2013-07-15	17h52	stri	C	300	stri	VIL	VIL0119-I-J6/2(2F)	VIL0506-I-S7/2(2F)	stri	VIL	2	Left	Left	237	15	3	2	0	29	160	0	0	Cloudy	out	2	26,3	212.6	14	0	0	28	214	51	102010	9,5	11,5	#2#3	1	8	20	0	0	0	0
71	2013-07-15	AB06	#3	D	2013-07-15	18h05	stri	C	300	stri	VIL	VIL0119-I-J6/2(2F)	VIL0506-I-S7/2(2F)	stri	VIL	2	Left	Left	297	2	3	1	0	8	285	0	0	Cloudy	out	2	25,2	131.8	8	0.1	0	27,8	214	51	102010	9,5	11,5	#2#3	1	8	20	0	0	0	0
72	2013-07-15	AB04	#2	D	2013-07-15	18h15	stri	C	300	stri	VIL	VIL0506-I-S7/2(2F)	VIL0119-I-J6/2(2F)	stri	VIL	2	Right	Neutral	0	6	0	1	143	6	0	0	293	Cloudy	out	2	24,4	61.6	4	0.6	0	27,4	214	51	102010	9,5	11,5	#2#3	1	8	20	0	0	0	0
73	2013-07-15	AB05	#2	D	2013-07-15	18h26	stri	C	300	stri	VIL	VIL0506-I-S7/2(2F)	VIL0119-I-J6/2(2F)	stri	VIL	2	Left	Neutral	15	4	1	2	5	15	0	0	272	Cloudy	out	2	23,7	38.4	4	1	0	27,1	214	51	102010	9,5	11,5	#2#3	1	8	20	0	0	0	0
74	2013-07-15	AB06	#2	D	2013-07-15	18h35	stri	C	300	stri	VIL	VIL0506-I-S7/2(2F)	VIL0119-I-J6/2(2F)	stri	VIL	2	Right	Left	293	4	1	1	1	4	292	0	0	Cloudy	out	2	23,4	28,4	0	0.3	0	26,7	214	51	102010	9,5	11,5	#2#3	1	8	20	0	0	0	0
75	2013-07-15	AB05	#3	D	2013-07-15	19h17	stri	O	300	stri	VIL	VIL0119-I-J6/2(2F)	VIL0506-I-S7/2(2F)	stri	VIL	2	Left	Left	164	43	12	6	0	7	0	0	62	Stormy	in	2	22,5	10	0	1,9	0	25,7	214	51	102010	9,5	11,5	#2#3	1	8	20	0	0	0	0
76	2013-07-15	AB06	#3	D	2013-07-15	19h29	stri	O	300	stri	VIL	VIL0119-I-J6/2(2F)	VIL0506-I-S7/2(2F)	stri	VIL	2	Left	Right	130	62	7	7	0	12	0	0	0	Stormy	in	2	21,2	10	0	3,2	31.2	25,4	214	51	102010	9,5	11,5	#2#3	1	8	20	0	0	0	0
77	2013-07-15	AB04	#3	D	2013-07-15	19h48	stri	O	300	stri	VIL	VIL0119-I-J6/2(2F)	VIL0506-I-S7/2(2F)	stri	VIL	2	Right	Left	131	62	6	5	23	27	0	0	0	Stormy	in	2	19,3	9	0	3,1	99	25,1	214	51	102010	9,5	11,5	#2#3	1	8	20	0	0	0	0
78	2013-07-15	AB05	#2	D	2013-07-15	20h05	stri	O	300	stri	VIL	VIL0506-I-S7/2(2F)	VIL0119-I-J6/2(2F)	stri	VIL	2	Right	Left	84	73	8	10	1	4	0	0	0	Stormy	in	2	18,4	20	0	2,6	72.8	24,1	214	51	102010	9,5	11,5	#2#3	1	8	20	0	0	0	0
79	2013-07-15	AB06	#2	D	2013-07-15	20h24	stri	O	300	stri	VIL	VIL0506-I-S7/2(2F)	VIL0119-I-J6/2(2F)	stri	VIL	2	Left	Neutral	181	4	6	1	3	49	0	0	0	Cloudy	in	2	18,8	28,8	0	1,8	0	25,8	214	51	102010	9,5	11,5	#2#3	1	8	20	0	0	0	0
80	2013-07-15	AB04	#2	D	2013-07-15	20h39	stri	O	300	stri	VIL	VIL0506-I-S7/2(2F)	VIL0119-I-J6/2(2F)	stri	VIL	2	Right	Right	25	127	5	7	3	50	0	0	0	Cloudy	in	2	18,8	25,2	0	2	0	25,9	214	51	102010	9,5	11,5	#2#3	1	8	20	0	0	0	0
81	2013-07-15	AB04	#3	D	2013-07-15	20h50	stri	CO	300	stri	VIL	VIL0119-I-J6/2(2F)	VIL0506-I-S7/2(2F)	stri	VIL	2	Right	Right	64	120	5	3	10	5	0	99	0	Cloudy	in	2	18,9	17	0	2	0	24,5	214	51	102010	9,5	11,5	#2#3	1	8	20	0	0	0	0
82	2013-07-15	AB05	#3	D	2013-07-15	21h03	stri	CO	300	stri	VIL	VIL0119-I-J6/2(2F)	VIL0506-I-S7/2(2F)	stri	VIL	2	Right	Neutral	9	22	1	2	40	9	0	0	222	Sunny	in	2	18,6	10	0	2,5	0	25,5	214	51	102010	9,5	11,5	#2#3	1	8	20	0	0	0	0
83	2013-07-15	ML29	#1	D	2013-07-15	19h05	stri	C	300	stri	VIL	VIL2508-II-L10/1(4F)	BES2605-II-N6/1(4F)	pseudo	BES	4	Left	Right	119	124	3	2	7	21	0	119	0	Stormy	out	1	23	14	0	2,7	0	26	214	51	102010	9,5	11,5	#2#3	1	8	20	0	0	0	0
84	2013-07-15	ML29	#1	D	2013-07-15	19h52	stri	CO	300	stri	VIL	VIL2508-II-L10/1(4F)	BES2605-II-N6/1(4F)	pseudo	BES	4	Right	Left	295	3	1	1	2	3	294	0	0	Cloudy	in	1	19,1	9,8	0	3,1	99	25,6	214	51	102010	9,5	11,5	#2#3	1	8	20	0	0	0	0
85	2013-07-15	ML29	#1	D	2013-07-15	20h35	stri	CO	300	pseudo	BES	BES2605-II-N6/1(4F)	VIL2508-II-L10/1(4F)	stri	VIL	4	Left	Neutral	43	0	1	0	33	43	0	0	223	Cloudy	in	1	18,8	27,6	0	2,6	0	25,8	214	51	102010	9,5	11,5	#2#3	1	8	20	0	0	0	0
86	2013-07-16	AB07	#3	B	2013-07-16	17h23	stri	C	300	pseudo	BES	BES1916-II-L7/2(3F)	PRA0703-IV-O9/1(3F)	pseudo	PRA	3	Right	Right	67	58	2	2	2	3	0	0	170	Cloudy	out	1	19,8	43.4	3	2,5	0	25,2	185	36	102030	10,3	12,5	#1#4	2	6,5	14,5	0	0	0	0
87	2013-07-16	AB09	#2	B	2013-07-16	18h17	stri	C	300	pseudo	PRA	PRA0703-IV-O9/1(3F)	BES1916-II-L7/2(3F)	pseudo	BES	3	Right	Right	76	93	4	7	2	2	0	0	0	Cloudy	out	1	15,9	16,6	0	2,8	0	25,4	185	36	102030	10,3	12,5	#1#4	2	6,5	14,5	0	0	0	0
88	2013-07-16	AB08	#3	B	2013-07-16	17h33	stri	C	300	pseudo	BES	BES1916-II-L7/2(3F)	PRA0703-IV-O9/1(3F)	pseudo	PRA	3	Left	Right	5	292	1	1	0	5	0	291	0	Cloudy	out	1	19,4	4,8	0	2,8	0	24,7	185	36	102030	10,3	12,5	#1#4	2	6,5	14,5	0	0	0	0
89	2013-07-16	AB09	#3	B	2013-07-16	17h43	stri	C	300	pseudo	BES	BES1916-II-L7/2(3F)	PRA0703-IV-O9/1(3F)	pseudo	PRA	3	Left	Right	10	286	2	2	0	4	0	269	0	Cloudy	out	1	18,8	10,4	0	5,8	99	25,7	185	36	102030	10,3	12,5	#1#4	2	6,5	14,5	0	0	0	0
90	2013-07-16	AB07	#2	B	2013-07-16	18h00	stri	C	300	pseudo	PRA	PRA0703-IV-O9/1(3F)	BES1916-II-L7/2(3F)	pseudo	BES	3	Right	Left	153	99	5	3	14	53	75	0	0	Cloudy	out	1	16,5	6	0	1,6	96	25,7	185	36	102030	10,3	12,5	#1#4	2	6,5	14,5	0	0	0	0
91	2013-07-16	AB07	#2	B	2013-07-16	19h12	stri	O	300	pseudo	PRA	PRA0703-IV-O9/1(3F)	BES1916-II-L7/2(3F)	pseudo	BES	3	Right	Left	25	27	2	5	26	2	0	0	135	Cloudy	in	1	16,6	41	4	2,5	0	25	185	36	102030	10,3	12,5	#1#4	2	6,5	14,5	0	0	0	0
92	2013-07-16	AB09	#2	B	2013-07-16	19h22	stri	O	300	pseudo	PRA	PRA0703-IV-O9/1(3F)	BES1916-II-L7/2(3F)	pseudo	BES	3	Right	Neutral	0	25	0	5	20	5	0	0	182	Cloudy	in	1	16,3	46.6	4	3,1	0	25,1	185	36	102030	10,3	12,5	#1#4	2	6,5	14,5	0	0	0	0
93	2013-07-16	AB08	#3	B	2013-07-16	19h41	stri	CO	300	pseudo	BES	BES1916-II-L7/2(3F)	PRA0703-IV-O9/1(3F)	pseudo	PRA	3	Right	Left	290	4	3	1	0	4	260	0	0	Cloudy	in	1	16,7	55	4	2,9	0	25,2	185	36	102030	10,3	12,5	#1#4	2	6,5	14,5	0	0	0	0
94	2013-07-16	AB08	#2	B	2013-07-16	19h57	stri	CO	300	pseudo	PRA	PRA0703-IV-O9/1(3F)	BES1916-II-L7/2(3F)	pseudo	BES	3	Left	Left	282	0	2	0	5	165	281	0	0	Cloudy	in	1	16,8	62.6	4	2,9	0	24,7	185	36	102030	10,3	12,5	#1#4	2	6,5	14,5	0	0	0	0
95	2013-07-16	ML31	#1	B	2013-07-16	17h38	stri	C	300	pseudo	BES	BES2307-II-D7/1(3F)	VIL2508-II-L10/1(3F)	stri	VIL	3	Right	Right	7	261	2	4	1	13	0	212	0	Stormy	in	2	19,5	1,6	0	2,8	37	25,5	185	36	102030	10,3	12,5	#1#4	2	6,5	14,5	0	0	0	0
96	2013-07-16	ML31	#1	B	2013-07-16	18h12	stri	C	300	stri	VIL	VIL2508-II-L10/1(3F)	BES2307-II-D7/1(3F)	pseudo	BES	3	Right	Left	122	148	6	5	6	7	0	118	0	Stormy	in	2	15,6	12,4	0	1,8	6,8	25,5	185	36	102030	10,3	12,5	#1#4	2	6,5	14,5	0	0	0	0
97	2013-07-16	ML31	#1	B	2013-07-16	18h55	stri	O	300	stri	VIL	VIL2508-II-L10/1(3F)	BES2307-II-D7/1(3F)	pseudo	BES	3	Left	Left	185	18	6	2	8	40	77	0	0	Stormy	in	2	17,1	32.2	4	3,4	0	24,9	185	36	102030	10,3	12,5	#1#4	2	6,5	14,5	0	0	0	0
98	2013-07-16	ML31	#1	B	2013-07-16	19h33	stri	O	300	pseudo	BES	BES2307-II-D7/1(3F)	VIL2508-II-L10/1(3F)	stri	VIL	3	Right	Right	68	196	4	5	32	13	0	93	0	Stormy	in	2	16,4	51.4	4	2,5	0	25,2	185	36	102030	10,3	12,5	#1#4	2	6,5	14,5	0	0	0	0
99	2013-07-16	ML32	#1	B	2013-07-16	17h45	stri	C	300	pseudo	BES	BES2307-II-D7/1(3F)	VIL2508-II-L10/1(3F)	stri	VIL	3	Right	Right	0	160	0	3	88	129	0	128	60	Stormy	in	2	17,9	13,2	0	6,2	99	25,8	185	36	102030	10,3	12,5	#1#4	2	6,5	14,5	0	0	0	0
100	2013-07-16	ML32	#1	B	2013-07-16	18h20	stri	C	300	stri	VIL	VIL2508-II-L10/1(3F)	BES2307-II-D7/1(3F)	pseudo	BES	3	Right	Right	0	191	0	3	6	9	0	169	91	Stormy	in	2	16,1	19,2	0	2,5	0	25,4	185	36	102030	10,3	12,5	#1#4	2	6,5	14,5	0	0	0	0
101	2013-07-16	AB08	#3	B	2013-07-16	18h39	stri	O	300	pseudo	BES	BES1916-II-L7/2(3F)	PRA0703-IV-O9/1(3F)	pseudo	PRA	3	Left	Neutral	136	6	11	2	10	2	0	0	0	Stormy	in	1	16,4	28,8	0	2,7	0	25,1	185	36	102030	10,3	12,5	#1#4	2	6,5	14,5	0	0	0	0
102	2013-07-16	AB07	#3	B	2013-07-16	18h51	stri	O	300	pseudo	BES	BES1916-II-L7/2(3F)	PRA0703-IV-O9/1(3F)	pseudo	PRA	3	Right	Right	0	297	0	1	3	297	0	280	0	Stormy	in	1	16,8	31.2	4	3,3	0	25	185	36	102030	10,3	12,5	#1#4	2	6,5	14,5	0	0	0	0
103	2013-07-16	AB09	#3	B	2013-07-16	18h55	stri	O	300	pseudo	BES	BES1916-II-L7/2(3F)	PRA0703-IV-O9/1(3F)	pseudo	PRA	3	Right	Left	53	32	7	5	2	4	0	0	108	Cloudy	in	1	17,1	32.2	4	3,4	0	24,9	185	36	102030	10,3	12,5	#1#4	2	6,5	14,5	0	0	0	0
104	2013-07-16	ML30	#1	B	2013-07-16	17h30	stri	C	300	pseudo	BES	BES2307-II-D7/1(3F)	VIL2508-II-L10/1(3F)	stri	VIL	3	Right	Right	137	125	4	8	4	11	109	0	0	Stormy	in	2	19,6	9,4	0	2,4	0	24,5	185	36	102030	10,3	12,5	#1#4	2	6,5	14,5	0	0	0	0
105	2013-07-16	ML30	#1	B	2013-07-16	18h00	stri	C	300	stri	VIL	VIL2508-II-L10/1(3F)	BES2307-II-D7/1(3F)	pseudo	BES	3	Left	Right	109	119	2	2	24	39	69	86	0	Stormy	in	2	16,5	6	0	1,6	96	25,7	185	36	102030	10,3	12,5	#1#4	2	6,5	14,5	0	0	0	0
106	2013-07-16	ML30	#1	B	2013-07-16	18h47	stri	O	300	stri	VIL	VIL2508-II-L10/1(3F)	BES2307-II-D7/1(3F)	pseudo	BES	3	Left	Neutral	63	199	2	3	49	11	0	122	0	Stormy	in	2	16,9	30	4	3	0	25	185	36	102030	10,3	12,5	#1#4	2	6,5	14,5	0	0	0	0
107	2013-07-16	ML30	#1	B	2013-07-16	19h23	stri	O	300	pseudo	BES	BES2307-II-D7/1(3F)	VIL2508-II-L10/1(3F)	stri	VIL	3	Right	Neutral	7	73	3	4	4	44	0	0	82	Stormy	in	2	16,3	47.2	4	2,6	0	25,1	185	36	102030	10,3	12,5	#1#4	2	6,5	14,5	0	0	0	0
108	2013-07-16	ML33	#1	B	2013-07-16	17h50	stri	C	300	pseudo	BES	BES2307-II-D7/1(3F)	VIL2508-II-L10/1(3F)	stri	VIL	3	Right	Right	5	258	1	4	15	62	0	156	0	Stormy	in	2	16,7	7,4	0	3,1	79.2	25,8	185	36	102030	10,3	12,5	#1#4	2	6,5	14,5	0	0	0	0
109	2013-07-16	ML33	#1	B	2013-07-16	18h27	stri	C	300	stri	VIL	VIL2508-II-L10/1(3F)	BES2307-II-D7/1(3F)	pseudo	BES	3	Right	Left	190	98	4	3	2	18	115	72	0	Stormy	in	2	16,4	25	0	2	0	25,2	185	36	102030	10,3	12,5	#1#4	2	6,5	14,5	0	0	0	0
110	2013-07-16	ML32	#1	B	2013-07-16	19h02	stri	O	300	stri	VIL	VIL2508-II-L10/1(3F)	BES2307-II-D7/1(3F)	pseudo	BES	3	Right	Neutral	124	41	4	3	5	12	0	0	0	Stormy	in	2	17,1	35.6	4	2,4	0	25	185	36	102030	10,3	12,5	#1#4	2	6,5	14,5	0	0	0	0
111	2013-07-16	ML32	#1	B	2013-07-16	19h39	stri	O	300	pseudo	BES	BES2307-II-D7/1(3F)	VIL2508-II-L10/1(3F)	stri	VIL	3	Right	Right	11	282	1	4	2	17	0	227	0	Stormy	in	2	16,6	53.8	4	2,4	0	25,2	185	36	102030	10,3	12,5	#1#4	2	6,5	14,5	0	0	0	0
112	2013-07-16	ML33	#1	B	2013-07-16	19h08	stri	O	300	stri	VIL	VIL2508-II-L10/1(3F)	BES2307-II-D7/1(3F)	pseudo	BES	3	Right	Right	69	180	5	7	43	3	0	83	0	Stormy	in	2	16,8	39.2	4	2,7	0	25	185	36	102030	10,3	12,5	#1#4	2	6,5	14,5	0	0	0	0
113	2013-07-16	ML33	#1	B	2013-07-16	19h47	stri	O	300	pseudo	BES	BES2307-II-D7/1(3F)	VIL2508-II-L10/1(3F)	stri	VIL	3	Right	Right	59	164	4	5	77	27	0	82	77	Stormy	in	2	16,9	58.2	4	3,6	0	25,1	185	36	102030	10,3	12,5	#1#4	2	6,5	14,5	0	0	0	0
114	2013-07-17	ML37	#1	C	2013-07-17	20h08	stri	O	300	stri	VIL	VIL2508-II-L10/1(3F)	BES2307-II-D7/1(3F)	pseudo	BES	3	Right	Right	0	271	0	4	9	3	0	257	0	Stormy	in	1	16,8	0	0	2,7	99	24,1	192	10	102160	9,5	12	#2#3	3	7,5	14	0	0	0	0
115	2013-07-17	ML38	#1	C	2013-07-17	17h55	stri	CO	300	stri	VIL	VIL2508-II-L10/1(3F)	BES2307-II-D7/1(3F)	pseudo	BES	3	Right	Neutral	36	73	4	7	21	8	0	0	133	Stormy	in	1	16,7	37.3	3	1,7	99	25,5	192	10	102160	9,5	12	#2#3	3	7,5	14	0	0	0	0
116	2013-07-17	ML38	#1	C	2013-07-17	20h14	stri	O	300	stri	VIL	VIL2508-II-L10/1(3F)	BES2307-II-D7/1(3F)	pseudo	BES	3	Left	Left	22	155	2	4	70	13	0	118	0	Stormy	in	1	17	0	0	4,4	99	24	192	10	102160	9,5	12	#2#3	3	7,5	14	0	0	0	0
117	2013-07-17	AB12	#2	C	2013-07-17	18h17	stri	O	300	0	0	0	VIL0119-I-J6/2(2F)	stri	VIL	2	Left	Right	128	95	7	6	5	31	0	0	0	Rainy	in	2	16,1	48.7	4	3,5	99	25,1	192	10	102160	9,5	12	#2#3	3	7,5	14	0	0	0	0
118	2013-07-17	ML38	#1	C	2013-07-17	18h43	stri	CO	300	pseudo	BES	BES2307-II-D7/1(3F)	VIL2508-II-L10/1(3F)	stri	VIL	3	Right	Neutral	7	57	2	3	80	26	0	0	197	Stormy	in	1	16,3	18,3	0	2,6	99	24,9	192	10	102160	9,5	12	#2#3	3	7,5	14	0	0	0	0
119	2013-07-17	ML38	#1	C	2013-07-17	19h22	stri	O	300	pseudo	BES	BES2307-II-D7/1(3F)	VIL2508-II-L10/1(3F)	stri	VIL	3	Left	Left	259	0	2	0	7	18	240	0	0	Stormy	in	1	17,3	1,5	0	3,7	99	24,3	192	10	102160	9,5	12	#2#3	3	7,5	14	0	0	0	0
120	2013-07-17	ML34	#1	C	2013-07-17	17h18	stri	CO	300	stri	VIL	VIL2508-II-L10/1(3F)	BES2307-II-D7/1(3F)	pseudo	BES	3	Right	Neutral	18	52	2	4	9	16	0	0	134	Stormy	in	1	18,4	21,3	0	3,2	99	25,6	192	10	102160	9,5	12	#2#3	3	7,5	14	0	0	0	0
121	2013-07-17	ML34	#1	C	2013-07-17	18h14	stri	CO	300	pseudo	BES	BES2307-II-D7/1(3F)	VIL2508-II-L10/1(3F)	stri	VIL	3	Right	Neutral	16	169	2	5	3	84	0	0	67	Stormy	in	1	16,1	51.7	3	2,4	99	25,1	192	10	102160	9,5	12	#2#3	3	7,5	14	0	0	0	0
122	2013-07-17	ML34	#1	C	2013-07-17	18h56	stri	O	300	pseudo	BES	BES2307-II-D7/1(3F)	VIL2508-II-L10/1(3F)	stri	VIL	3	Left	Neutral	19	42	2	3	23	9	0	0	191	Stormy	in	1	16,7	6,7	0	2,7	0	24,8	192	10	102160	9,5	12	#2#3	3	7,5	14	0	0	0	0
123	2013-07-17	ML34	#1	C	2013-07-17	19h43	stri	O	300	stri	VIL	VIL2508-II-L10/1(3F)	BES2307-II-D7/1(3F)	pseudo	BES	3	Left	Neutral	12	29	1	1	27	12	0	0	202	Stormy	in	1	17	0	0	3,4	99	24,2	192	10	102160	9,5	12	#2#3	3	7,5	14	0	0	0	0
124	2013-07-17	ML35	#1	C	2013-07-17	17h25	stri	CO	300	stri	VIL	VIL2508-II-L10/1(3F)	BES2307-II-D7/1(3F)	pseudo	BES	3	Right	Neutral	27	62	2	8	2	4	0	0	0	Stormy	in	1	18,4	20	0	3,4	99	25,7	192	10	102160	9,5	12	#2#3	3	7,5	14	0	0	0	0
125	2013-07-17	ML35	#1	C	2013-07-17	18h20	stri	CO	300	pseudo	BES	BES2307-II-D7/1(3F)	VIL2508-II-L10/1(3F)	stri	VIL	3	Right	Neutral	107	98	6	4	12	61	0	0	0	Stormy	in	1	16,1	42.5	5	2,2	99	25,1	192	10	102160	9,5	12	#2#3	3	7,5	14	0	0	0	0
126	2013-07-17	ML35	#1	C	2013-07-17	19h04	stri	O	300	pseudo	BES	BES2307-II-D7/1(3F)	VIL2508-II-L10/1(3F)	stri	VIL	3	Right	Neutral	100	78	4	4	8	8	0	0	0	Stormy	in	1	16,9	3,7	0	5	0	24,5	192	10	102160	9,5	12	#2#3	3	7,5	14	0	0	0	0
127	2013-07-17	ML35	#1	C	2013-07-17	19h53	stri	O	300	stri	VIL	VIL2508-II-L10/1(3F)	BES2307-II-D7/1(3F)	pseudo	BES	3	Left	Right	28	233	3	1	5	4	0	232	0	Stormy	in	1	16,9	0	0	2,8	99	24,1	192	10	102160	9,5	12	#2#3	3	7,5	14	0	0	0	0
128	2013-07-17	ML36	#1	C	2013-07-17	17h35	stri	CO	300	stri	VIL	VIL2508-II-L10/1(3F)	BES2307-II-D7/1(3F)	pseudo	BES	3	Right	Left	17	56	5	6	2	6	0	0	82	Stormy	in	1	17,3	14	0	1,7	99	25,7	192	10	102160	9,5	12	#2#3	3	7,5	14	0	0	0	0
129	2013-07-17	ML36	#1	C	2013-07-17	18h27	stri	CO	300	pseudo	BES	BES2307-II-D7/1(3F)	VIL2508-II-L10/1(3F)	stri	VIL	3	Left	Right	41	222	4	5	21	17	0	0	0	Stormy	in	1	16,1	29,7	1	1,3	99	25	192	10	102160	9,5	12	#2#3	3	7,5	14	0	0	0	0
130	2013-07-17	ML36	#1	C	2013-07-17	19h14	stri	O	300	pseudo	BES	BES2307-II-D7/1(3F)	VIL2508-II-L10/1(3F)	stri	VIL	3	Right	Neutral	31	77	3	3	3	54	0	0	134	Stormy	in	1	17,2	2,3	0	3,6	99	24,4	192	10	102160	9,5	12	#2#3	3	7,5	14	0	0	0	0
131	2013-07-17	ML36	#1	C	2013-07-17	20h01	stri	O	300	stri	VIL	VIL2508-II-L10/1(3F)	BES2307-II-D7/1(3F)	pseudo	BES	3	Right	Left	164	82	2	2	49	71	160	70	0	Stormy	in	1	16,9	0	0	2,7	99	24,1	192	10	102160	9,5	12	#2#3	3	7,5	14	0	0	0	0
132	2013-07-17	ML37	#1	C	2013-07-17	17h43	stri	CO	300	stri	VIL	VIL2508-II-L10/1(3F)	BES2307-II-D7/1(3F)	pseudo	BES	3	Right	Left	66	130	7	10	2	2	0	0	0	Stormy	in	1	17,4	16,5	0	2	99	25,6	192	10	102160	9,5	12	#2#3	3	7,5	14	0	0	0	0
133	2013-07-17	ML37	#1	C	2013-07-17	18h35	stri	CO	300	pseudo	BES	BES2307-II-D7/1(3F)	VIL2508-II-L10/1(3F)	stri	VIL	3	Left	Neutral	29	52	4	4	3	3	0	0	119	Stormy	in	1	16,2	25,3	0	2,2	99	25,1	192	10	102160	9,5	12	#2#3	3	7,5	14	0	0	0	0
134	2013-07-17	ML37	#1	C	2013-07-17	19h33	stri	O	300	pseudo	BES	BES2307-II-D7/1(3F)	VIL2508-II-L10/1(3F)	stri	VIL	3	Left	Neutral	29	61	6	6	6	4	0	0	131	Stormy	in	1	16,9	1	0	3,1	99	24,4	192	10	102160	9,5	12	#2#3	3	7,5	14	0	0	0	0
135	2013-07-17	AB10	#3	C	2013-07-17	17h03	stri	O	300	stri	VIL	VIL0119-I-J6/2(2F)	0	0	0	2	Left	Left	210	77	4	1	6	2	132	76	0	Rainy	in	2	19,7	25,3	0	1,6	99	24,9	192	10	102160	9,5	12	#2#3	3	7,5	14	0	0	0	0
136	2013-07-17	AB11	#3	C	2013-07-17	17h13	stri	O	300	stri	VIL	VIL0119-I-J6/2(2F)	0	0	0	2	Left	Left	73	49	8	5	5	4	0	0	68	Rainy	in	2	18,7	22	0	3,3	99	24,9	192	10	102160	9,5	12	#2#3	3	7,5	14	0	0	0	0
137	2013-07-17	AB12	#3	C	2013-07-17	17h27	stri	O	300	stri	VIL	VIL0119-I-J6/2(2F)	0	0	0	2	Right	Right	56	208	3	4	0	6	0	132	0	Rainy	in	2	18,2	17	0	3,3	99	25,7	192	10	102160	9,5	12	#2#3	3	7,5	14	0	0	0	0
138	2013-07-17	AB10	#2	C	2013-07-17	17h48	stri	O	300	0	0	0	VIL0119-I-J6/2(2F)	stri	VIL	2	Left	Left	151	53	7	4	1	3	94	0	0	Rainy	in	2	17,2	22,7	0	1,7	99	25,5	192	10	102160	9,5	12	#2#3	3	7,5	14	0	0	0	0
139	2013-07-17	AB11	#2	C	2013-07-17	17h58	stri	O	300	0	0	0	VIL0119-I-J6/2(2F)	stri	VIL	2	Left	Neutral	61	138	7	8	2	2	0	0	0	Rainy	in	2	16,5	42.7	4	2,5	99	25,4	192	10	102160	9,5	12	#2#3	3	7,5	14	0	0	0	0
140	2013-07-17	AB10	#2	C	2013-07-17	19h07	stri	C	300	0	0	0	VIL0119-I-J6/2(2F)	stri	VIL	2	Left	Left	95	92	8	5	2	2	0	0	0	Cloudy	in	2	17	3	0	3,8	0	24,5	192	10	102160	9,5	12	#2#3	3	7,5	14	0	0	0	0
141	2013-07-17	AB10	#3	C	2013-07-17	18h30	stri	C	300	stri	VIL	VIL0119-I-J6/2(2F)	0	0	0	2	Left	Right	28	272	4	4	0	1	0	164	0	Rainy	in	2	16,1	27,3	0	1,8	99	25	192	10	102160	9,5	12	#2#3	3	7,5	14	0	0	0	0
142	2013-07-17	AB11	#3	C	2013-07-17	18h41	stri	C	300	stri	VIL	VIL0119-I-J6/2(2F)	0	0	0	2	Left	Left	94	156	4	3	5	6	0	138	0	Rainy	in	2	16,3	20	0	2,4	99	24,9	192	10	102160	9,5	12	#2#3	3	7,5	14	0	0	0	0
143	2013-07-17	AB12	#3	C	2013-07-17	18h53	stri	C	300	stri	VIL	VIL0119-I-J6/2(2F)	0	0	0	2	Left	Right	118	153	2	2	3	68	67	143	0	Rainy	in	2	16,7	7,7	0	2,6	0	24,8	192	10	102160	9,5	12	#2#3	3	7,5	14	0	0	0	0
144	2013-07-17	AB11	#3	C	2013-07-17	20h00	stri	CO	300	stri	VIL	VIL0119-I-J6/2(2F)	0	0	0	2	Left	Left	154	15	3	1	76	13	59	0	75	Rainy	in	2	16,9	0	0	2,8	99	24,1	192	10	102160	9,5	12	#2#3	3	7,5	14	0	0	0	0
145	2013-07-17	AB11	#2	C	2013-07-17	19h27	stri	C	300	0	0	0	VIL0119-I-J6/2(2F)	stri	VIL	2	Right	Neutral	55	46	2	2	74	6	0	0	149	Cloudy	in	2	17,3	1	0	2,1	99	24,3	192	10	102160	9,5	12	#2#3	3	7,5	14	0	0	0	0
146	2013-07-17	AB12	#2	C	2013-07-17	19h34	stri	C	300	0	0	0	VIL0119-I-J6/2(2F)	stri	VIL	2	Right	Neutral	125	89	2	2	7	16	100	73	0	Cloudy	in	2	16,9	1	0	3,1	99	24,4	192	10	102160	9,5	12	#2#3	3	7,5	14	0	0	0	0
147	2013-07-17	AB10	#3	C	2013-07-17	19h52	stri	CO	300	stri	VIL	VIL0119-I-J6/2(2F)	0	0	0	2	Left	Right	10	215	1	1	58	10	0	214	0	Rainy	in	2	16,9	0	0	2,8	99	24,1	192	10	102160	9,5	12	#2#3	3	7,5	14	0	0	0	0
148	2013-07-17	AB12	#2	C	2013-07-17	20h35	stri	CO	300	0	0	0	VIL0119-I-J6/2(2F)	stri	VIL	2	Right	Neutral	140	73	3	3	4	15	129	0	59	Cloudy	in	2	16,6	2,3	0	1,7	0	24	192	10	102160	9,5	12	#2#3	3	7,5	14	0	0	0	0
149	2013-07-17	AB12	#3	C	2013-07-17	20h09	stri	CO	300	stri	VIL	VIL0119-I-J6/2(2F)	0	0	0	2	Left	Neutral	35	0	2	0	15	5	0	0	239	Rainy	in	2	16,8	0	0	2,7	99	24,1	192	10	102160	9,5	12	#2#3	3	7,5	14	0	0	0	0
150	2013-07-17	AB10	#2	C	2013-07-17	20h19	stri	CO	300	0	0	0	VIL0119-I-J6/2(2F)	stri	VIL	2	Right	Neutral	0	10	0	1	2	10	0	0	287	Cloudy	in	2	16,8	0	0	2,4	55.8	24	192	10	102160	9,5	12	#2#3	3	7,5	14	0	0	0	0
151	2013-07-17	AB11	#2	C	2013-07-17	20h27	stri	CO	300	0	0	0	VIL0119-I-J6/2(2F)	stri	VIL	2	Left	Neutral	52	0	2	0	43	34	0	0	196	Cloudy	in	2	16,6	0.7	0	1,1	99	24	192	10	102160	9,5	12	#2#3	3	7,5	14	0	0	0	0
152	2013-07-18	AB14	#3	D	2013-07-18	18h45	neutral	CO	300	stri	VIL	VIL0506-I-S7/2(3F)	VIL2508-II-L10/1(3F)	stri	VIL	3	Left	Neutral	111	107	4	4	0	35	0	0	0	Stormy	in	NA	18,8	85	5	1,7	37	25,4	200	26	101880	10	12	NA	1	NA	NA	0	0	0	0
153	2013-07-18	AB14	#3	D	2013-07-18	19h18	neutral	CO	300	stri	VIL	VIL2508-II-L10/1(3F)	VIL0506-I-S7/2(3F)	stri	VIL	3	Left	Right	110	147	4	5	0	38	0	0	0	Sunny	in	NA	19,5	96.6	8	1,1	0	25,9	200	26	101880	10	12	NA	1	NA	NA	0	0	0	0
154	2013-07-18	AB13	#3	D	2013-07-18	16h44	neutral	O	300	stri	VIL	VIL0506-I-S7/2(3F)	VIL2508-II-L10/1(3F)	stri	VIL	3	Left	Left	298	0	1	0	2	298	290	0	0	Cloudy	in	NA	20,8	69.2	4	2,4	0	25,3	200	26	101880	10	12	NA	1	NA	NA	0	0	0	0
155	2013-07-18	AB14	#3	D	2013-07-18	16h52	neutral	O	300	stri	VIL	VIL0506-I-S7/2(3F)	VIL2508-II-L10/1(3F)	stri	VIL	3	Left	Neutral	35	32	3	3	10	3	0	0	152	Cloudy	in	NA	20,5	55.6	4	1,1	0	25,1	200	26	101880	10	12	NA	1	NA	NA	0	0	0	0
156	2013-07-18	AB15	#3	D	2013-07-18	17h04	neutral	O	300	stri	VIL	VIL0506-I-S7/2(3F)	VIL2508-II-L10/1(3F)	stri	VIL	3	Left	Right	43	65	3	4	5	22	0	0	153	Cloudy	in	NA	20,5	74.4	4	0.9	0	24,8	200	26	101880	10	12	NA	1	NA	NA	0	0	0	0
157	2013-07-18	AB13	#3	D	2013-07-18	17h17	neutral	O	300	stri	VIL	VIL2508-II-L10/1(3F)	VIL0506-I-S7/2(3F)	stri	VIL	3	Left	Neutral	30	0	3	0	10	9	0	0	215	Cloudy	in	NA	21	66	4	1,7	0	25,6	200	26	101880	10	12	NA	1	NA	NA	0	0	0	0
158	2013-07-18	AB14	#3	D	2013-07-18	17h25	neutral	O	300	stri	VIL	VIL2508-II-L10/1(3F)	VIL0506-I-S7/2(3F)	stri	VIL	3	Left	Left	96	118	7	5	0	7	0	0	0	Cloudy	in	NA	20,4	30,6	2	1,3	0	25,1	200	26	101880	10	12	NA	1	NA	NA	0	0	0	0
159	2013-07-18	AB13	#3	D	2013-07-18	17h50	neutral	C	300	stri	VIL	VIL0506-I-S7/2(3F)	VIL2508-II-L10/1(3F)	stri	VIL	3	Left	Left	150	105	2	1	3	45	104	104	0	Cloudy	in	NA	19,7	14,8	0	0.2	0	25,1	200	26	101880	10	12	NA	1	NA	NA	0	0	0	0
160	2013-07-18	AB13	#3	D	2013-07-18	18h02	neutral	C	300	stri	VIL	VIL0506-I-S7/2(3F)	VIL2508-II-L10/1(3F)	stri	VIL	3	Left	Neutral	164	4	6	1	5	38	0	0	69	Cloudy	in	NA	19,2	16,8	0	0	99	25,6	200	26	101880	10	12	NA	1	NA	NA	0	0	0	0
161	2013-07-18	AB14	#3	D	2013-07-18	18h14	neutral	C	300	stri	VIL	VIL2508-II-L10/1(3F)	VIL0506-I-S7/2(3F)	stri	VIL	3	Left	Neutral	75	19	3	1	7	33	0	0	139	Rainy	in	NA	18,9	18,4	0	0.1	64.6	25,5	200	26	101880	10	12	NA	1	NA	NA	0	0	0	0
162	2013-07-18	AB13	#3	D	2013-07-18	18h35	neutral	CO	300	stri	VIL	VIL0506-I-S7/2(3F)	VIL2508-II-L10/1(3F)	stri	VIL	3	Left	Neutral	53	59	3	3	1	23	0	0	0	Stormy	in	NA	18,6	45.4	4	2,9	33.6	25,4	200	26	101880	10	12	NA	1	NA	NA	0	0	0	0
163	2013-07-18	AB13	#3	D	2013-07-18	19h03	neutral	CO	300	stri	VIL	VIL2508-II-L10/1(3F)	VIL0506-I-S7/2(3F)	stri	VIL	3	Left	Neutral	25	0	1	0	35	25	0	0	239	Rainy	in	NA	19,2	117.2	8	1,8	0	25,5	200	26	101880	10	12	NA	1	NA	NA	0	0	0	0
164	2013-07-19	ML39	#1	C	2013-07-19	17h55	neutral	CO	300	pseudo	BES	BES2307-II-D7/1(3F)	VIL2508-II-L10/1(3F)	stri	VIL	3	Right	Neutral	0	7	0	1	2	7	0	0	290	Sunny	out	1	29,8	550.2	36	1,1	0	31.4	272	5	101350	9	12	#2#3	1	8	8	0	0	0	0
165	2013-07-19	ML42	#1	C	2013-07-19	18h18	neutral	CO	300	pseudo	BES	BES2307-II-D7/1(3F)	VIL2508-II-L10/1(3F)	stri	VIL	3	Right	Left	57	173	2	1	2	173	0	172	0	Sunny	out	1	29,4	467.4	32	1,7	0	30,4	272	5	101350	9	12	#2#3	1	8	8	0	0	0	0
166	2013-07-19	ML42	#1	C	2013-07-19	18h58	neutral	CO	300	stri	VIL	VIL2508-II-L10/1(3F)	BES2307-II-D7/1(3F)	pseudo	BES	3	Left	Left	193	45	5	2	2	33	82	0	0	Cloudy	out	1	29,3	372	26	0.5	0	28,5	272	5	101350	9	12	#2#3	1	8	8	0	0	0	0
167	2013-07-19	ML42	#4	C	2013-07-19	19h30	neutral	C	300	stri	VIL	VIL2508-II-L10/1(3F)	BES2307-II-D7/1(3F)	pseudo	BES	3	Right	Left	5	141	1	4	2	55	0	73	68	Sunny	out	1	27,3	100.6	8	0	0	27,9	272	5	101350	9	12	#2#3	1	8	8	0	0	0	0
168	2013-07-19	AB16	#2	C	2013-07-19	18h11	neutral	O	300	pseudo	PRA	PRA0703-IV-O9/1(2F)	PAR1701-II-I8/1(2F)	pseudo	PAR	2	Right	Right	20	196	1	2	2	72	0	194	79	Sunny	out	2	29,3	484.2	32	1,5	0	31.4	272	5	101350	9	12	#2#3	1	8	8	0	0	0	0
169	2013-07-19	AB17	#2	C	2013-07-19	18h21	neutral	O	300	pseudo	PRA	PRA0703-IV-O9/1(2F)	PAR1701-II-I8/1(2F)	pseudo	PAR	2	Right	Left	115	179	1	1	1	179	114	178	0	Sunny	out	2	29,3	428	29	1,2	0	30.2	272	5	101350	9	12	#2#3	1	8	8	0	0	0	0
170	2013-07-19	AB16	#2	C	2013-07-19	18h37	neutral	O	300	pseudo	PAR	PAR1701-II-I8/1(2F)	PRA0703-IV-O9/1(2F)	pseudo	PRA	2	Left	Left	281	0	1	0	19	281	280	0	0	Sunny	out	2	29.2	402	28	1,1	0	29,7	272	5	101350	9	12	#2#3	1	8	8	0	0	0	0
171	2013-07-19	AB17	#2	C	2013-07-19	18h53	neutral	O	300	pseudo	PAR	PAR1701-II-I8/1(2F)	PRA0703-IV-O9/1(2F)	pseudo	PRA	2	Left	Left	298	0	1	0	2	298	297	0	0	Sunny	out	2	29	265.2	16	0.5	0	29	272	5	101350	9	12	#2#3	1	8	8	0	0	0	0
172	2013-07-19	AB16	#3	C	2013-07-19	19h19	neutral	CO	300	pseudo	PRA	PRA0703-IV-O9/1(2F)	PAR1701-II-I8/1(2F)	pseudo	PAR	2	Right	Neutral	0	25	0	1	5	25	0	0	271	Sunny	out	2	28,5	211.8	14	0.3	0	28,8	272	5	101350	9	12	#2#3	1	8	8	0	0	0	0
173	2013-07-19	AB17	#3	C	2013-07-19	19h28	neutral	CO	300	pseudo	PRA	PRA0703-IV-O9/1(2F)	PAR1701-II-I8/1(2F)	pseudo	PAR	2	Left	Left	294	0	3	0	0	30	256	0	0	Sunny	out	2	27,7	116.4	8	0	0	28	272	5	101350	9	12	#2#3	1	8	8	0	0	0	0
174	2013-07-19	AB16	#2	C	2013-07-19	19h49	neutral	CO	300	pseudo	PRA	PRA0703-IV-O9/1(2F)	PAR1701-II-I8/1(2F)	pseudo	PAR	2	Right	Neutral	14	185	1	4	1	20	0	77	0	Sunny	out	2	25,3	99.2	8	0.1	0	27,1	272	5	101350	9	12	#2#3	1	8	8	0	0	0	0
175	2013-07-19	AB17	#2	C	2013-07-19	20h03	neutral	CO	300	pseudo	PRA	PRA0703-IV-O9/1(2F)	PAR1701-II-I8/1(2F)	pseudo	PAR	2	Left	Neutral	195	21	3	1	16	116	180	0	0	Sunny	out	2	24,6	89	6	0.1	0	26,9	272	5	101350	9	12	#2#3	1	8	8	0	0	0	0
176	2013-07-19	ML41	#1	C	2013-07-19	18h45	neutral	CO	300	stri	VIL	VIL2508-II-L10/1(3F)	BES2307-II-D7/1(3F)	pseudo	BES	3	Right	Left	165	55	1	1	2	55	70	0	77	Cloudy	out	1	29,1	402	28	0.7	0	29,4	272	5	101350	9	12	#2#3	1	8	8	0	0	0	0
177	2013-07-19	AB16	#3	C	2013-07-19	17h18	neutral	C	300	pseudo	PRA	PRA0703-IV-O9/1(2F)	PAR1701-II-I8/1(2F)	pseudo	PAR	2	Right	Right	109	75	2	2	0	25	64	49	60	Sunny	out	2	29,6	622.2	40	2	0	31.9	272	5	101350	9	12	#2#3	1	8	8	0	0	0	0
178	2013-07-19	AB17	#3	C	2013-07-19	17h27	neutral	C	300	pseudo	PRA	PRA0703-IV-O9/1(2F)	PAR1701-II-I8/1(2F)	pseudo	PAR	2	Left	Left	271	0	2	0	0	141	268	0	0	Sunny	out	2	29,8	599.6	40	0.9	0	32.2	272	5	101350	9	12	#2#3	1	8	8	0	0	0	0
179	2013-07-19	AB16	#3	C	2013-07-19	17h40	neutral	C	300	pseudo	PAR	PAR1701-II-I8/1(2F)	PRA0703-IV-O9/1(2F)	pseudo	PRA	2	Left	Right	220	29	1	1	0	220	219	0	0	Sunny	out	2	30.2	537.6	36	0.3	0	31	272	5	101350	9	12	#2#3	1	8	8	0	0	0	0
180	2013-07-19	AB17	#3	C	2013-07-19	17h51	neutral	C	300	pseudo	PAR	PAR1701-II-I8/1(2F)	PRA0703-IV-O9/1(2F)	pseudo	PRA	2	Right	Right	0	300	0	1	0	300	0	275	0	Sunny	out	2	30,6	555.4	36	2	0	30,5	272	5	101350	9	12	#2#3	1	8	8	0	0	0	0
181	2013-07-19	ML39	#1	C	2013-07-19	18h32	neutral	CO	300	stri	VIL	VIL2508-II-L10/1(3F)	BES2307-II-D7/1(3F)	pseudo	BES	3	Left	Left	296	2	2	1	2	2	295	0	0	Cloudy	out	1	29,4	414.8	28	1,5	0	30	272	5	101350	9	12	#2#3	1	8	8	0	0	0	0
182	2013-07-19	ML39	#4	C	2013-07-19	19h10	neutral	C	300	stri	VIL	VIL2508-II-L10/1(3F)	BES2307-II-D7/1(3F)	pseudo	BES	3	Right	Right	0	293	0	1	7	293	0	279	0	Sunny	out	1	29	313.2	21	0.3	0	28,8	272	5	101350	9	12	#2#3	1	8	8	0	0	0	0
183	2013-07-19	ML39	#4	C	2013-07-19	19h45	neutral	C	300	pseudo	BES	BES2307-II-D7/1(3F)	VIL2508-II-L10/1(3F)	stri	VIL	3	Left	Neutral	4	0	1	0	10	4	0	0	239	Sunny	out	1	25,6	102.8	8	0	0	27,2	272	5	101350	9	12	#2#3	1	8	8	0	0	0	0
184	2013-07-19	ML40	#1	C	2013-07-19	18h00	neutral	CO	300	pseudo	BES	BES2307-II-D7/1(3F)	VIL2508-II-L10/1(3F)	stri	VIL	3	Right	Left	288	6	2	1	2	6	254	0	0	Sunny	out	1	29,5	512.2	34	2	0	31,7	272	5	101350	9	12	#2#3	1	8	8	0	0	0	0
185	2013-07-19	ML40	#1	C	2013-07-19	18h39	neutral	CO	300	stri	VIL	VIL2508-II-L10/1(3F)	BES2307-II-D7/1(3F)	pseudo	BES	3	Left	NA	24	178	NA	NA	NA	NA	NA	NA	NA	Cloudy	out	1	29,1	360.6	27	1,1	0	29,8	272	5	101350	9	12	#2#3	1	8	8	0	0	0	0
186	2013-07-19	ML40	#4	C	2013-07-19	19h15	neutral	C	300	stri	VIL	VIL2508-II-L10/1(3F)	BES2307-II-D7/1(3F)	pseudo	BES	3	Right	Right	0	296	0	1	4	296	0	295	0	Sunny	out	1	28,8	205.2	13	0.4	0	29	272	5	101350	9	12	#2#3	1	8	8	0	0	0	0
187	2013-07-19	ML40	#4	C	2013-07-19	19h52	neutral	C	300	pseudo	BES	BES2307-II-D7/1(3F)	VIL2508-II-L10/1(3F)	stri	VIL	3	Right	Neutral	63	232	1	1	1	232	62	231	0	Sunny	out	1	25	98.4	8	0.5	0	27	272	5	101350	9	12	#2#3	1	8	8	0	0	0	0
188	2013-07-19	ML41	#1	C	2013-07-19	18h10	neutral	CO	300	pseudo	BES	BES2307-II-D7/1(3F)	VIL2508-II-L10/1(3F)	stri	VIL	3	Left	Neutral	298	0	1	0	2	67	210	0	0	Sunny	out	1	29,3	488.4	32	1,5	0	31,7	272	5	101350	9	12	#2#3	1	8	8	0	0	0	0
189	2013-07-19	ML41	#4	C	2013-07-19	19h23	neutral	C	300	stri	VIL	VIL2508-II-L10/1(3F)	BES2307-II-D7/1(3F)	pseudo	BES	3	Left	Left	298	0	1	0	2	298	297	0	0	Sunny	out	1	28,4	197	13	0	0	28,5	272	5	101350	9	12	#2#3	1	8	8	0	0	0	0
190	2013-07-19	ML41	#4	C	2013-07-19	19h59	neutral	C	300	pseudo	BES	BES2307-II-D7/1(3F)	VIL2508-II-L10/1(3F)	stri	VIL	3	NA	Neutral	0	0	0	0	300	0	0	0	300	Sunny	out	1	24,8	95.6	8	0.2	0	27	272	5	101350	9	12	#2#3	1	8	8	0	0	0	0
191	2013-07-20	ML46	#1	B	2013-07-20	18h29	neutral	CO	300	pseudo	BES	BES2307-II-D7/1(3F)	VIL2508-II-L10/1(3F)	stri	VIL	3	Left	Neutral	72	96	4	2	2	13	0	0	75	Stormy	in	2	28,6	325	16	1,3	0	30	267	26	101240	9	11,8	#2#3	1	8	8	0	0	0	0
192	2013-07-20	AB18	#3	B	2013-07-20	16h55	neutral	C	300	0	0	0	BES2605-II-N6/1(5F)	pseudo	BES	5	Right	Neutral	74	46	3	3	15	14	0	0	133	Sunny	out	1	28,1	520.8	30	0.1	0	28,7	267	26	101240	9	11,8	#2#3	1	8	8	0	0	0	0
193	2013-07-20	AB19	#3	B	2013-07-20	17h05	neutral	C	300	0	0	0	BES2605-II-N6/1(5F)	pseudo	BES	5	Left	Left	300	0	1	0	0	300	280	0	0	Sunny	out	1	28,3	308.5	0	1,1	0	29,7	267	26	101240	9	11,8	#2#3	1	8	8	0	0	0	0
194	2013-07-20	ML43	#1	B	2013-07-20	17h29	neutral	CO	300	stri	VIL	VIL2508-II-L10/1(3F)	BES2307-II-D7/1(3F)	pseudo	BES	3	Right	Neutral	0	194	0	8	2	2	0	68	0	Stormy	in	2	28,3	265.3	12	0.1	0	30,1	267	26	101240	9	11,8	#2#3	1	8	8	0	0	0	0
195	2013-07-20	ML43	#1	B	2013-07-20	18h14	neutral	CO	300	pseudo	BES	BES2307-II-D7/1(3F)	VIL2508-II-L10/1(3F)	stri	VIL	3	Right	Right	0	298	0	1	2	298	0	297	0	Stormy	in	2	29	404	27	0.5	0	30,4	267	26	101240	9	11,8	#2#3	1	8	8	0	0	0	0
196	2013-07-20	ML43	#4	B	2013-07-20	18h54	neutral	O	300	pseudo	BES	BES2307-II-D7/1(3F)	VIL2508-II-L10/1(3F)	stri	VIL	3	Left	Right	20	280	1	1	0	20	0	250	0	Stormy	in	2	26	197.3	9	2,3	0	28,6	267	26	101240	9	11,8	#2#3	1	8	8	0	0	0	0
197	2013-07-20	ML43	#4	B	2013-07-20	19h17	neutral	O	300	stri	VIL	VIL2508-II-L10/1(3F)	BES2307-II-D7/1(3F)	pseudo	BES	3	Left	Neutral	6	0	2	0	1	4	0	0	231	Stormy	in	2	25,9	361	24	2,2	0	27,8	267	26	101240	9	11,8	#2#3	1	8	8	0	0	0	0
198	2013-07-20	ML44	#1	B	2013-07-20	17h43	neutral	CO	300	stri	VIL	VIL2508-II-L10/1(3F)	BES2307-II-D7/1(3F)	pseudo	BES	3	Left	Neutral	24	17	2	1	2	6	0	0	184	Stormy	in	2	27,5	315	0	0.2	0	29,9	267	26	101240	9	11,8	#2#3	1	8	8	0	0	0	0
199	2013-07-20	ML44	#1	B	2013-07-20	18h22	neutral	CO	300	pseudo	BES	BES2307-II-D7/1(3F)	VIL2508-II-L10/1(3F)	stri	VIL	3	Left	Neutral	75	0	2	0	2	58	0	0	202	Stormy	in	2	28,7	298	19	0.6	0	31,1	267	26	101240	9	11,8	#2#3	1	8	8	0	0	0	0
200	2013-07-20	ML45	#1	B	2013-07-20	17h50	neutral	CO	300	stri	VIL	VIL2508-II-L10/1(3F)	BES2307-II-D7/1(3F)	pseudo	BES	3	Left	Neutral	30	93	4	4	2	6	0	59	97	Stormy	in	2	27,8	297.7	15	0	0	30	267	26	101240	9	11,8	#2#3	1	8	8	0	0	0	0
201	2013-07-20	ML46	#1	B	2013-07-20	18h02	neutral	CO	300	stri	VIL	VIL2508-II-L10/1(3F)	BES2307-II-D7/1(3F)	pseudo	BES	3	Right	Right	48	156	4	6	2	3	0	0	73	Stormy	in	2	28,3	345.5	0	0.2	0	29,6	267	26	101240	9	11,8	#2#3	1	8	8	0	0	0	0
202	2013-07-20	AB18	#3	B	2013-07-20	16h27	neutral	C	300	pseudo	BES	BES2605-II-N6/1(5F)	0	0	0	5	Left	Left	299	0	1	0	1	299	280	0	0	Sunny	out	1	27	216.3	12	0.8	0	29,3	267	26	101240	9	11,8	#2#3	1	8	8	0	0	0	0
203	2013-07-20	AB19	#3	B	2013-07-20	16h37	neutral	C	300	pseudo	BES	BES2605-II-N6/1(5F)	0	0	0	5	Left	Right	103	193	2	2	0	2	100	191	0	Sunny	out	1	27	273	14	0.1	0	28,9	267	26	101240	9	11,8	#2#3	1	8	8	0	0	0	0
204	2013-07-20	AB20	#3	B	2013-07-20	16h45	neutral	C	300	pseudo	BES	BES2605-II-N6/1(5F)	0	0	0	5	Left	Left	143	91	4	1	38	62	61	90	0	Sunny	out	1	26,7	278	19	0	0	28,7	267	26	101240	9	11,8	#2#3	1	8	8	0	0	0	0
205	2013-07-20	ML46	#4	B	2013-07-20	19h33	neutral	O	300	stri	VIL	VIL2508-II-L10/1(3F)	BES2307-II-D7/1(3F)	pseudo	BES	3	Left	Right	40	124	4	7	24	9	0	0	0	Stormy	in	2	25,8	298.7	15	2,2	0	28,3	267	26	101240	9	11,8	#2#3	1	8	8	0	0	0	0
206	2013-07-20	AB19	#3	B	2013-07-20	17h45	neutral	O	300	pseudo	BES	BES2605-II-N6/1(5F)	0	0	0	5	Left	Left	287	8	2	1	0	15	240	0	0	Sunny	out	1	27,6	317.3	16	0.1	0	30	267	26	101240	9	11,8	#2#3	1	8	8	0	0	0	0
207	2013-07-20	AB20	#3	B	2013-07-20	17h55	neutral	O	300	pseudo	BES	BES2605-II-N6/1(5F)	0	0	0	5	Left	Left	184	45	2	1	10	25	158	0	60	Sunny	out	1	27,9	332	0	0	0	29,8	267	26	101240	9	11,8	#2#3	1	8	8	0	0	0	0
208	2013-07-20	AB20	#3	B	2013-07-20	17h15	neutral	C	300	0	0	0	BES2605-II-N6/1(5F)	pseudo	BES	5	Left	Left	300	0	1	0	0	300	299	0	0	Sunny	out	1	27,5	394.7	20	1	0	29,7	267	26	101240	9	11,8	#2#3	1	8	8	0	0	0	0
209	2013-07-20	AB18	#3	B	2013-07-20	17h38	neutral	O	300	pseudo	BES	BES2605-II-N6/1(5F)	0	0	0	5	Left	Left	192	0	2	0	108	192	150	0	108	Sunny	out	1	27,5	273.3	12	0.3	0	29,8	267	26	101240	9	11,8	#2#3	1	8	8	0	0	0	0
210	2013-07-20	AB19	#2	B	2013-07-20	18h52	neutral	O	300	0	0	0	BES2605-II-N6/1(5F)	pseudo	BES	5	Right	Right	0	293	0	1	7	293	0	292	0	Sunny	out	1	26,7	308	0	2,1	0	29,1	267	26	101240	9	11,8	#2#3	1	8	8	0	0	0	0
211	2013-07-20	AB19	#2	B	2013-07-20	19h20	neutral	CO	300	pseudo	BES	BES2605-II-N6/1(5F)	0	0	0	5	Left	Left	255	0	2	0	4	205	204	0	0	Sunny	out	1	25,8	308.7	16	2,3	0	27,8	267	26	101240	9	11,8	#2#3	1	8	8	0	0	0	0
212	2013-07-20	AB18	#2	B	2013-07-20	18h05	neutral	O	300	0	0	0	BES2605-II-N6/1(5F)	pseudo	BES	5	Right	Right	0	297	0	1	3	297	0	296	0	Sunny	out	1	28,7	320.7	15	0.4	0	30.2	267	26	101240	9	11,8	#2#3	1	8	8	0	0	0	0
213	2013-07-20	AB20	#2	B	2013-07-20	18h32	neutral	O	300	0	0	0	BES2605-II-N6/1(5F)	pseudo	BES	5	Left	Right	9	253	2	2	3	6	0	249	0	Sunny	out	1	28,5	290.7	19	1,1	0	30	267	26	101240	9	11,8	#2#3	1	8	8	0	0	0	0
214	2013-07-20	AB19	#2	B	2013-07-20	19h49	neutral	CO	300	0	0	0	BES2605-II-N6/1(5F)	pseudo	BES	5	NA	Neutral	0	0	0	0	300	0	0	0	300	Sunny	out	1	26,2	218	12	1,2	0	27,6	267	26	101240	9	11,8	#2#3	1	8	8	0	0	0	0
215	2013-07-20	ML46	#4	B	2013-07-20	19h01	neutral	O	300	pseudo	BES	BES2307-II-D7/1(3F)	VIL2508-II-L10/1(3F)	stri	VIL	3	Right	Left	86	151	5	8	7	3	0	0	0	Stormy	in	2	24,6	94.3	5	1,9	0	28,1	267	26	101240	9	11,8	#2#3	1	8	8	0	0	0	0
216	2013-07-21	AB21	#2	D	2013-07-21	20h20	pseudo	CO	300	stri	LYS	LYS1603-I-B3/1(2F)	THU2724-II-G7/1(2F)	stri	THU	2	Left	Right	232	48	1	1	4	232	231	0	0	Cloudy	in	NA	19,6	6	0	5,8	0	25,5	236	15	101590	10,3	11,3	#1#4	1	8	17	0	4	0	0
217	2013-07-21	AB22	#2	D	2013-07-21	20h30	pseudo	CO	300	stri	LYS	LYS1603-I-B3/1(2F)	THU2724-II-G7/1(2F)	stri	THU	2	Left	Neutral	2	8	1	2	45	2	0	0	234	Cloudy	in	NA	18,8	7	0	5,2	19,8	25,1	236	15	101590	10,3	11,3	#1#4	1	8	17	0	4	0	0
218	2013-07-21	AB21	#2	D	2013-07-21	17h39	pseudo	O	300	stri	THU	THU2724-II-G7/1(2F)	LYS1603-I-B3/1(2F)	stri	LYS	2	Right	Right	9	119	1	2	30	106	0	105	121	Cloudy	in	NA	25,4	237.2	16	2,1	0	27,8	236	15	101590	10,3	11,3	#1#4	1	8	17	0	4	0	0
219	2013-07-21	AB22	#2	D	2013-07-21	17h52	pseudo	O	300	stri	THU	THU2724-II-G7/1(2F)	LYS1603-I-B3/1(2F)	stri	LYS	2	Left	Neutral	13	3	3	2	7	4	0	0	263	Cloudy	in	NA	25,2	150.6	10	1,9	0	27,4	236	15	101590	10,3	11,3	#1#4	1	8	17	0	4	0	0
220	2013-07-21	AB21	#2	D	2013-07-21	18h07	pseudo	O	300	stri	LYS	LYS1603-I-B3/1(2F)	THU2724-II-G7/1(2F)	stri	THU	2	Right	Neutral	52	107	2	2	27	59	0	0	73	Cloudy	in	NA	24,5	66.4	4	1,9	0	27,5	236	15	101590	10,3	11,3	#1#4	1	8	17	0	4	0	0
221	2013-07-21	AB22	#2	D	2013-07-21	18h18	pseudo	O	300	stri	LYS	LYS1603-I-B3/1(2F)	THU2724-II-G7/1(2F)	stri	THU	2	Right	Left	286	9	1	1	2	9	285	0	0	Cloudy	in	NA	24,2	76.8	4	1,7	0	27,2	236	15	101590	10,3	11,3	#1#4	1	8	17	0	4	0	0
222	2013-07-21	AB21	#2	D	2013-07-21	18h44	pseudo	C	300	stri	THU	THU2724-II-G7/1(2F)	LYS1603-I-B3/1(2F)	stri	LYS	2	Right	Right	0	281	0	1	19	281	0	280	0	Cloudy	in	NA	23,8	40.6	4	3,2	0	26,8	236	15	101590	10,3	11,3	#1#4	1	8	17	0	4	0	0
223	2013-07-21	AB22	#2	D	2013-07-21	18h52	pseudo	C	300	stri	THU	THU2724-II-G7/1(2F)	LYS1603-I-B3/1(2F)	stri	LYS	2	Left	Left	112	0	8	0	3	4	0	0	125	Cloudy	in	NA	23,6	31	3	4,6	0	26,5	236	15	101590	10,3	11,3	#1#4	1	8	17	0	4	0	0
224	2013-07-21	AB21	#2	D	2013-07-21	19h07	pseudo	C	300	stri	LYS	LYS1603-I-B3/1(2F)	THU2724-II-G7/1(2F)	stri	THU	2	Left	Left	153	0	2	0	132	124	123	0	132	Cloudy	in	NA	22,9	21,6	0	3,1	0	26,1	236	15	101590	10,3	11,3	#1#4	1	8	17	0	4	0	0
225	2013-07-21	AB22	#2	D	2013-07-21	19h16	pseudo	C	300	stri	LYS	LYS1603-I-B3/1(2F)	THU2724-II-G7/1(2F)	stri	THU	2	Right	Neutral	2	4	1	1	27	4	0	0	216	Cloudy	in	NA	22,4	21	0	3	0	25,7	236	15	101590	10,3	11,3	#1#4	1	8	17	0	4	0	0
226	2013-07-21	AB21	#2	D	2013-07-21	19h41	pseudo	CO	300	stri	THU	THU2724-II-G7/1(2F)	LYS1603-I-B3/1(2F)	stri	LYS	2	Right	Right	120	111	1	2	61	63	119	62	0	Cloudy	in	NA	20,8	9,8	0	3,3	63.2	24,9	236	15	101590	10,3	11,3	#1#4	1	8	17	0	4	0	0
227	2013-07-21	AB22	#2	D	2013-07-21	20h01	pseudo	CO	300	stri	THU	THU2724-II-G7/1(2F)	LYS1603-I-B3/1(2F)	stri	LYS	2	Right	Right	3	193	2	8	55	4	0	95	55	Cloudy	in	NA	19,6	6	0	2,7	0	25,5	236	15	101590	10,3	11,3	#1#4	1	8	17	0	4	0	0
228	2013-07-22	AB24	#3	D	2013-07-22	18h13	pseudo	O	300	pseudo	BES	BES2605-II-N6/1(4F)	BES1916-II-L7/2(4F)	pseudo	BES	4	Right	Neutral	0	79	0	3	5	70	0	69	204	Sunny	out	2	29,9	439.5	25	2,1	0	30,7	271	21	101300	9,5	11,7	#1#4	2	8	21	0	4	0	0
229	2013-07-22	AB23	#3	D	2013-07-22	18h30	pseudo	C	300	pseudo	BES	BES1916-II-L7/2(4F)	BES2605-II-N6/1(4F)	pseudo	BES	4	Left	Left	260	0	1	0	40	260	210	0	0	Sunny	out	2	30	423.4	28	1,6	0	30,3	271	21	101300	9,5	11,7	#1#4	2	8	21	0	4	0	0
230	2013-07-22	AB25	#3	D	2013-07-22	17h52	pseudo	O	300	pseudo	BES	BES1916-II-L7/2(4F)	BES2605-II-N6/1(4F)	pseudo	BES	4	NA	Neutral	0	0	0	0	300	0	0	0	300	Sunny	out	2	29,8	573.2	40	2,2	0	30,9	271	21	101300	9,5	11,7	#1#4	2	8	21	0	4	0	0
231	2013-07-22	AB23	#3	D	2013-07-22	18h05	pseudo	O	300	pseudo	BES	BES2605-II-N6/1(4F)	BES1916-II-L7/2(4F)	pseudo	BES	4	Right	Left	204	17	4	2	0	2	160	0	0	Sunny	out	2	30,3	518.4	35	2,4	0	31,1	271	21	101300	9,5	11,7	#1#4	2	8	21	0	4	0	0
232	2013-07-22	ML47	#4	D	2013-07-22	17h47	pseudo	O	300	stri	VIL	VIL2508-II-L10/1(3F)	PAR2404-II-L2/1(3F)	pseudo	PAR	3	Right	Neutral	0	102	0	1	38	102	0	0	134	Sunny	out	1	29,7	570	40	2,4	0	31,1	271	21	101300	9,5	11,7	#1#4	2	8	21	0	4	0	0
233	2013-07-22	AB24	#3	D	2013-07-22	18h40	pseudo	C	300	pseudo	BES	BES1916-II-L7/2(4F)	BES2605-II-N6/1(4F)	pseudo	BES	4	Left	Neutral	205	0	1	0	10	205	204	0	84	Sunny	out	2	29,6	413.8	28	1,7	0	30	271	21	101300	9,5	11,7	#1#4	2	8	21	0	4	0	0
234	2013-07-22	ML48	#4	D	2013-07-22	18h40	pseudo	O	300	pseudo	PAR	PAR2404-II-L2/1(3F)	VIL2508-II-L10/1(3F)	stri	VIL	3	Left	Left	24	41	2	1	173	7	0	0	234	Sunny	out	1	29,6	413.8	28	1,7	0	30	271	21	101300	9,5	11,7	#1#4	2	8	21	0	4	0	0
235	2013-07-22	ML48	#4	D	2013-07-22	19h07	pseudo	C	300	pseudo	PAR	PAR2404-II-L2/1(3F)	VIL2508-II-L10/1(3F)	stri	VIL	3	NA	Neutral	0	0	0	0	300	0	0	0	300	Sunny	out	1	29.2	325.4	21	2	0	29,4	271	21	101300	9,5	11,7	#1#4	2	8	21	0	4	0	0
236	2013-07-22	ML48	#4	D	2013-07-22	19h22	pseudo	C	300	stri	VIL	VIL2508-II-L10/1(3F)	PAR2404-II-L2/1(3F)	pseudo	PAR	3	NA	Neutral	0	0	0	0	300	0	0	0	300	Sunny	out	1	28,5	280.6	20	2,5	0	29,3	271	21	101300	9,5	11,7	#1#4	2	8	21	0	4	0	0
237	2013-07-22	ML49	#4	D	2013-07-22	18h05	pseudo	O	300	stri	VIL	VIL2508-II-L10/1(3F)	PAR2404-II-L2/1(3F)	pseudo	PAR	3	Left	Left	209	0	3	0	39	36	85	0	0	Sunny	out	1	30,3	518.4	35	2,4	0	31,1	271	21	101300	9,5	11,7	#1#4	2	8	21	0	4	0	0
238	2013-07-22	ML49	#4	D	2013-07-22	18h50	pseudo	O	300	pseudo	PAR	PAR2404-II-L2/1(3F)	VIL2508-II-L10/1(3F)	stri	VIL	3	Left	Left	280	0	1	0	20	280	267	0	0	Sunny	out	1	29,4	375.4	24	1,8	0	30.2	271	21	101300	9,5	11,7	#1#4	2	8	21	0	4	0	0
239	2013-07-22	ML49	#4	D	2013-07-22	19h13	pseudo	C	300	pseudo	PAR	PAR2404-II-L2/1(3F)	VIL2508-II-L10/1(3F)	stri	VIL	3	Left	Left	265	0	2	0	30	115	264	0	0	Sunny	out	1	28,9	308.2	20	2	0	29,6	271	21	101300	9,5	11,7	#1#4	2	8	21	0	4	0	0
240	2013-07-22	AB23	#3	D	2013-07-22	17h33	pseudo	O	186	pseudo	BES	BES1916-II-L7/2(4F)	BES2605-II-N6/1(4F)	pseudo	BES	4	Left	Left	176	0	1	0	10	NA	66	0	0	Sunny	out	2	29,4	619.8	41	2,8	0	30,7	271	21	101300	9,5	11,7	#1#4	2	8	21	0	4	0	0
241	2013-07-22	AB24	#3	D	2013-07-22	17h42	pseudo	O	300	pseudo	BES	BES1916-II-L7/2(4F)	BES2605-II-N6/1(4F)	pseudo	BES	4	Right	Left	176	22	4	2	0	15	119	0	0	Sunny	out	2	29,5	585.2	40	2	0	31,1	271	21	101300	9,5	11,7	#1#4	2	8	21	0	4	0	0
242	2013-07-22	ML47	#4	D	2013-07-22	18h30	pseudo	O	300	pseudo	PAR	PAR2404-II-L2/1(3F)	VIL2508-II-L10/1(3F)	stri	VIL	3	Left	Neutral	2	0	1	0	31	2	0	0	273	Sunny	out	1	30	423.4	28	1,6	0	30,3	271	21	101300	9,5	11,7	#1#4	2	8	21	0	4	0	0
243	2013-07-22	ML48	#4	D	2013-07-22	17h58	pseudo	O	300	stri	VIL	VIL2508-II-L10/1(3F)	PAR2404-II-L2/1(3F)	pseudo	PAR	3	Left	Left	93	0	1	0	207	93	69	0	170	Sunny	out	1	30,4	555.6	36	1,7	0	30,7	271	21	101300	9,5	11,7	#1#4	2	8	21	0	4	0	0
244	2013-07-22	ML49	#4	D	2013-07-22	19h28	pseudo	C	300	stri	VIL	VIL2508-II-L10/1(3F)	PAR2404-II-L2/1(3F)	pseudo	PAR	3	Left	Left	250	0	1	0	50	245	249	0	0	Sunny	out	1	28,6	261.2	16	1,6	0	29.2	271	21	101300	9,5	11,7	#1#4	2	8	21	0	4	0	0
245	2013-07-23	ML54	#4	BC	2013-07-23	20h24	pseudo	C	300	pseudo	BES	BES2307-II-D7/1(4F)	VIL0506-I-S7/2(4F)	stri	VIL	4	Left	Left	127	54	7	1	1	19	0	0	0	Cloudy	in	1	21,1	42.3	3	0	0	25,5	234	36	101330	9,7	12	#1#4	3	8	22	0	3,5	0	0
246	2013-07-23	AB28	#2	BC	2013-07-23	19h12	pseudo	C	300	pseudo	PAR	PAR2404-II-L2/1(3F)	0	0	0	3	Left	Neutral	96	0	3	0	2	37	0	0	192	Cloudy	in	2	25	404	28	1,3	0	27,1	234	36	101330	9,7	12	#1#4	3	8	22	0	3,5	0	0
247	2013-07-23	ML54	#4	BC	2013-07-23	19h48	pseudo	C	300	stri	VIL	VIL0506-I-S7/2(4F)	BES2307-II-D7/1(4F)	pseudo	BES	4	Right	Right	12	210	2	7	1	15	0	87	0	Cloudy	in	1	24,5	233.3	16	1,1	0	27,5	234	36	101330	9,7	12	#1#4	3	8	22	0	3,5	0	0
248	2013-07-23	AB26	#2	BC	2013-07-23	17h17	pseudo	O	300	pseudo	PAR	PAR2404-II-L2/1(3F)	0	0	0	3	Left	Neutral	100	17	5	3	2	14	0	0	0	Cloudy	in	2	20,5	550.7	36	3,8	0	25,5	234	36	101330	9,7	12	#1#4	3	8	22	0	3,5	0	0
249	2013-07-23	AB28	#3	BC	2013-07-23	19h48	pseudo	C	300	0	0	0	PAR2404-II-L2/1(3F)	pseudo	PAR	3	Left	Left	235	0	1	0	65	235	215	0	65	Sunny	in	2	24,4	229	0	1,3	0	27,5	234	36	101330	9,7	12	#1#4	3	8	22	0	3,5	0	0
250	2013-07-23	AB28	#2	BC	2013-07-23	17h42	pseudo	O	300	pseudo	PAR	PAR2404-II-L2/1(3F)	0	0	0	3	Left	Neutral	57	26	7	7	1	3	0	0	0	Cloudy	in	2	22	579.7	29	2,8	0	26,4	234	36	101330	9,7	12	#1#4	3	8	22	0	3,5	0	0
251	2013-07-23	AB26	#2	BC	2013-07-23	18h01	pseudo	O	300	0	0	0	PAR2404-II-L2/1(3F)	pseudo	PAR	3	NA	Neutral	0	0	0	0	300	0	0	0	300	Cloudy	in	2	22,8	537.3	27	2,8	0	27,2	234	36	101330	9,7	12	#1#4	3	8	22	0	3,5	0	0
252	2013-07-23	AB27	#2	BC	2013-07-23	18h14	pseudo	O	300	0	0	0	PAR2404-II-L2/1(3F)	pseudo	PAR	3	Left	Neutral	105	42	8	3	7	3	0	0	66	Cloudy	in	2	23,3	500.3	24	2,6	0	27	234	36	101330	9,7	12	#1#4	3	8	22	0	3,5	0	0
253	2013-07-23	AB27	#2	BC	2013-07-23	17h28	pseudo	O	300	pseudo	PAR	PAR2404-II-L2/1(3F)	0	0	0	3	Left	Left	54	114	5	9	1	2	0	0	0	Cloudy	in	2	20,8	566.7	37	3,8	0	26	234	36	101330	9,7	12	#1#4	3	8	22	0	3,5	0	0
254	2013-07-23	AB27	#2	BC	2013-07-23	19h00	pseudo	C	300	pseudo	PAR	PAR2404-II-L2/1(3F)	0	0	0	3	Left	Neutral	157	62	3	2	1	50	73	0	66	Cloudy	in	2	24,4	438.3	28	2,4	0	28,1	234	36	101330	9,7	12	#1#4	3	8	22	0	3,5	0	0
255	2013-07-23	ML53	#4	BC	2013-07-23	20h18	pseudo	C	300	pseudo	BES	BES2307-II-D7/1(4F)	VIL0506-I-S7/2(4F)	stri	VIL	4	Right	Right	0	158	0	5	12	7	0	139	0	Cloudy	in	1	21,4	45.7	3	0.2	0	25,7	234	36	101330	9,7	12	#1#4	3	8	22	0	3,5	0	0
256	2013-07-23	AB26	#3	BC	2013-07-23	19h28	pseudo	C	300	0	0	0	PAR2404-II-L2/1(3F)	pseudo	PAR	3	Left	Neutral	118	49	6	3	0	20	0	0	0	Sunny	in	2	25,6	340.3	18	1,5	0	27,4	234	36	101330	9,7	12	#1#4	3	8	22	0	3,5	0	0
257	2013-07-23	AB27	#3	BC	2013-07-23	19h38	pseudo	C	300	0	0	0	PAR2404-II-L2/1(3F)	pseudo	PAR	3	Right	Neutral	0	20	0	2	0	3	0	0	229	Sunny	in	2	25,2	284.3	20	1,4	0	27,6	234	36	101330	9,7	12	#1#4	3	8	22	0	3,5	0	0
258	2013-07-23	ML50	#4	BC	2013-07-23	20h05	pseudo	C	300	pseudo	BES	BES2307-II-D7/1(4F)	VIL0506-I-S7/2(4F)	stri	VIL	4	Left	Right	6	160	1	11	4	6	0	0	0	Cloudy	in	1	23,1	56.7	4	0	0	26,4	234	36	101330	9,7	12	#1#4	3	8	22	0	3,5	0	0
259	2013-07-23	ML51	#4	BC	2013-07-23	17h44	pseudo	CO	300	pseudo	BES	BES2307-II-D7/1(4F)	VIL0506-I-S7/2(4F)	stri	VIL	4	Right	Neutral	40	44	2	4	5	28	0	0	119	Cloudy	in	1	22,2	588.7	30	2,6	0	26,5	234	36	101330	9,7	12	#1#4	3	8	22	0	3,5	0	0
260	2013-07-23	ML51	#4	BC	2013-07-23	18h36	pseudo	CO	300	stri	VIL	VIL0506-I-S7/2(4F)	BES2307-II-D7/1(4F)	pseudo	BES	4	Left	Left	297	0	1	0	3	297	296	0	0	Cloudy	in	1	24,5	510.3	34	1,4	0	26,9	234	36	101330	9,7	12	#1#4	3	8	22	0	3,5	0	0
261	2013-07-23	ML51	#4	BC	2013-07-23	19h30	pseudo	C	300	stri	VIL	VIL0506-I-S7/2(4F)	BES2307-II-D7/1(4F)	pseudo	BES	4	NA	Neutral	0	0	0	0	300	0	0	0	300	Cloudy	in	1	25,6	330.3	16	1,6	0	27,3	234	36	101330	9,7	12	#1#4	3	8	22	0	3,5	0	0
262	2013-07-23	ML51	#4	BC	2013-07-23	20h12	pseudo	C	300	pseudo	BES	BES2307-II-D7/1(4F)	VIL0506-I-S7/2(4F)	stri	VIL	4	Right	Right	0	278	0	3	6	191	0	218	0	Cloudy	in	1	22,1	50.7	3	0.2	0	25,9	234	36	101330	9,7	12	#1#4	3	8	22	0	3,5	0	0
263	2013-07-23	ML52	#4	BC	2013-07-23	17h51	pseudo	CO	300	pseudo	BES	BES2307-II-D7/1(4F)	VIL0506-I-S7/2(4F)	stri	VIL	4	Right	Left	78	114	6	3	34	87	0	0	0	Cloudy	in	1	22,6	534.3	27	1,7	0	26,8	234	36	101330	9,7	12	#1#4	3	8	22	0	3,5	0	0
264	2013-07-23	ML52	#4	BC	2013-07-23	18h44	pseudo	CO	300	stri	VIL	VIL0506-I-S7/2(4F)	BES2307-II-D7/1(4F)	pseudo	BES	4	Right	Neutral	28	131	4	7	21	6	0	0	72	Cloudy	in	1	24,8	467.7	23	1,5	0	26,8	234	36	101330	9,7	12	#1#4	3	8	22	0	3,5	0	0
265	2013-07-23	ML52	#4	BC	2013-07-23	19h35	pseudo	C	300	stri	VIL	VIL0506-I-S7/2(4F)	BES2307-II-D7/1(4F)	pseudo	BES	4	Right	Neutral	0	61	0	5	99	6	0	0	164	Cloudy	in	1	25,6	304.3	15	1,5	0	27,2	234	36	101330	9,7	12	#1#4	3	8	22	0	3,5	0	0
266	2013-07-23	AB28	#2	BC	2013-07-23	18h25	pseudo	O	300	0	0	0	PAR2404-II-L2/1(3F)	pseudo	PAR	3	NA	Neutral	0	0	0	0	300	0	0	0	300	Cloudy	in	2	23,5	512.3	26	2,2	0	27,5	234	36	101330	9,7	12	#1#4	3	8	22	0	3,5	0	0
267	2013-07-23	AB26	#2	BC	2013-07-23	18h51	pseudo	C	300	pseudo	PAR	PAR2404-II-L2/1(3F)	0	0	0	3	Left	Left	225	9	5	1	4	11	140	0	0	Cloudy	in	2	24,6	374.3	18	2,7	0	27,1	234	36	101330	9,7	12	#1#4	3	8	22	0	3,5	0	0
268	2013-07-23	ML50	#4	BC	2013-07-23	17h34	pseudo	CO	300	pseudo	BES	BES2307-II-D7/1(4F)	VIL0506-I-S7/2(4F)	stri	VIL	4	NA	Neutral	0	0	0	0	300	0	0	0	300	Cloudy	in	1	21,4	563.3	38	3,5	0	26,1	234	36	101330	9,7	12	#1#4	3	8	22	0	3,5	0	0
269	2013-07-23	ML54	#4	BC	2013-07-23	18h10	pseudo	CO	300	pseudo	BES	BES2307-II-D7/1(4F)	VIL0506-I-S7/2(4F)	stri	VIL	4	Left	Right	12	248	2	3	1	9	0	224	0	Cloudy	in	1	23,3	547.7	36	3,2	0	27,4	234	36	101330	9,7	12	#1#4	3	8	22	0	3,5	0	0
270	2013-07-23	ML54	#4	BC	2013-07-23	19h02	pseudo	CO	300	stri	VIL	VIL0506-I-S7/2(4F)	BES2307-II-D7/1(4F)	pseudo	BES	4	Left	Left	204	27	3	2	1	123	167	0	0	Cloudy	in	1	24,5	430.3	28	2,4	0	28,2	234	36	101330	9,7	12	#1#4	3	8	22	0	3,5	0	0
271	2013-07-23	AB26	#3	BC	2013-07-23	20h06	pseudo	CO	300	pseudo	PAR	PAR2404-II-L2/1(3F)	0	0	0	3	Left	Left	253	0	4	0	20	18	217	0	0	Sunny	in	2	22,9	55	3	0	0	26,3	234	36	101330	9,7	12	#1#4	3	8	22	0	3,5	0	0
272	2013-07-23	AB27	#3	BC	2013-07-23	20h15	pseudo	CO	300	pseudo	PAR	PAR2404-II-L2/1(3F)	0	0	0	3	Right	Left	219	7	6	1	5	7	69	0	0	Sunny	in	2	21,7	48.3	4	0.3	0	25,7	234	36	101330	9,7	12	#1#4	3	8	22	0	3,5	0	0
273	2013-07-23	AB28	#3	BC	2013-07-23	20h25	pseudo	CO	300	pseudo	PAR	PAR2404-II-L2/1(3F)	0	0	0	3	Right	Left	128	87	5	3	50	2	59	74	0	Sunny	in	2	21	41.7	3	0	0	25,3	234	36	101330	9,7	12	#1#4	3	8	22	0	3,5	0	0
274	2013-07-23	AB26	#3	BC	2013-07-23	20h36	pseudo	CO	300	0	0	0	PAR2404-II-L2/1(3F)	pseudo	PAR	3	Right	Right	74	174	2	6	0	13	0	76	0	Sunny	in	2	20,6	36.7	3	0.1	0	25	234	36	101330	9,7	12	#1#4	3	8	22	0	3,5	0	0
275	2013-07-23	ML53	#4	BC	2013-07-23	18h00	pseudo	CO	300	pseudo	BES	BES2307-II-D7/1(4F)	VIL0506-I-S7/2(4F)	stri	VIL	4	Right	Right	23	234	3	8	0	1	0	188	0	Cloudy	in	1	22,8	527.3	27	2,4	0	27	234	36	101330	9,7	12	#1#4	3	8	22	0	3,5	0	0
276	2013-07-23	ML53	#4	BC	2013-07-23	18h52	pseudo	CO	300	stri	VIL	VIL0506-I-S7/2(4F)	BES2307-II-D7/1(4F)	pseudo	BES	4	Right	Left	11	264	1	5	3	19	0	216	0	Cloudy	in	1	24,6	374.3	18	2,7	0	27,1	234	36	101330	9,7	12	#1#4	3	8	22	0	3,5	0	0
277	2013-07-23	ML53	#4	BC	2013-07-23	19h41	pseudo	C	300	stri	VIL	VIL0506-I-S7/2(4F)	BES2307-II-D7/1(4F)	pseudo	BES	4	Right	Neutral	0	25	0	4	4	22	0	0	179	Cloudy	in	1	24,7	266	12	1,9	0	28,2	234	36	101330	9,7	12	#1#4	3	8	22	0	3,5	0	0
278	2013-07-23	ML50	#4	BC	2013-07-23	18h27	pseudo	CO	300	stri	VIL	VIL0506-I-S7/2(4F)	BES2307-II-D7/1(4F)	pseudo	BES	4	Left	Neutral	9	29	1	2	3	9	0	0	240	Cloudy	in	1	23,7	534	36	2,1	0	27,5	234	36	101330	9,7	12	#1#4	3	8	22	0	3,5	0	0
279	2013-07-23	ML50	#4	BC	2013-07-23	19h24	pseudo	C	300	stri	VIL	VIL0506-I-S7/2(4F)	BES2307-II-D7/1(4F)	pseudo	BES	4	Right	Left	246	1	2	1	13	1	233	0	0	Cloudy	in	1	25,7	356	18	0.9	0	27,3	234	36	101330	9,7	12	#1#4	3	8	22	0	3,5	0	0
280	2013-07-23	AB27	#3	BC	2013-07-23	20h46	pseudo	CO	300	0	0	0	PAR2404-II-L2/1(3F)	pseudo	PAR	3	Left	Right	19	127	2	8	0	12	0	0	95	Sunny	in	2	20	26,3	0	0.9	0	24,6	234	36	101330	9,7	12	#1#4	3	8	22	0	3,5	0	0
281	2013-07-23	AB28	#3	BC	2013-07-23	20h58	pseudo	CO	300	0	0	0	PAR2404-II-L2/1(3F)	pseudo	PAR	3	Right	Neutral	50	186	4	7	0	18	0	95	0	Sunny	in	2	19,9	18,7	0	0.3	0	25,8	234	36	101330	9,7	12	#1#4	3	8	22	0	3,5	0	0
282	2013-07-24	ML55	#1	D	2013-07-24	20h10	stri	O	300	pseudo	BES	BES2605-II-N6/1(2F)	THU2311-II-Q6/1(2F)	stri	THU	2	Right	Neutral	40	16	1	1	2	16	0	0	241	Cloudy	out	2	24,1	44.6	4	2,4	0	26,7	258	10	101490	9	12	#2#3	1,5	6	14	0	0	0	0
283	2013-07-24	ML55	#4	D	2013-07-24	18h06	stri	CO	300	pseudo	BES	BES2605-II-N6/1(2F)	THU2311-II-Q6/1(2F)	stri	THU	2	NA	Neutral	0	0	0	0	300	0	0	0	300	Cloudy	out	2	26,9	516.2	34	1,5	0	29,8	258	10	101490	9	12	#2#3	1,5	6	14	0	0	0	0
284	2013-07-24	ML55	#4	D	2013-07-24	18h50	stri	CO	300	stri	THU	THU2311-II-Q6/1(2F)	PRA0513-I-K5/2(2F)	pseudo	PRA	2	Left	Left	299	0	1	0	1	299	298	0	0	Cloudy	out	2	26,6	395.4	27	1,6	0	28,9	258	10	101490	9	12	#2#3	1,5	6	14	0	0	0	0
285	2013-07-24	ML55	#1	D	2013-07-24	19h33	stri	O	300	stri	THU	THU2311-II-Q6/1(2F)	PRA0513-I-K5/2(2F)	pseudo	PRA	2	Left	Neutral	134	0	1	0	2	134	133	0	165	Cloudy	out	2	25,7	244.4	16	1,4	0	28,6	258	10	101490	9	12	#2#3	1,5	6	14	0	0	0	0
286	2013-07-24	AB30	#2	D	2013-07-24	19h07	stri	C	300	stri	THU	THU2724-II-G7/1(1F)	VIL0119-I-J6/2(1F)	stri	VIL	1	Left	Right	215	79	2	1	2	175	174	78	0	Sunny	out	1	26,4	330	22	2,8	0	28,8	258	10	101490	9	12	#2#3	1,5	6	14	0	0	0	0
287	2013-07-24	AB31	#2	D	2013-07-24	19h14	stri	C	300	stri	THU	THU2724-II-G7/1(1F)	VIL0119-I-J6/2(1F)	stri	VIL	1	Left	Right	123	162	1	1	1	123	122	83	0	Sunny	out	1	26,2	309.6	20	2,2	0	28,6	258	10	101490	9	12	#2#3	1,5	6	14	0	0	0	0
288	2013-07-24	AB31	#2	D	2013-07-24	18h46	stri	O	300	stri	VIL	VIL0119-I-J6/2(1F)	THU2724-II-G7/1(1F)	stri	THU	1	Right	Left	289	8	1	1	1	8	288	0	0	Sunny	out	1	26,5	406.4	28	1,8	0	29	258	10	101490	9	12	#2#3	1,5	6	14	0	0	0	0
289	2013-07-24	AB29	#2	D	2013-07-24	18h58	stri	C	300	stri	THU	THU2724-II-G7/1(1F)	VIL0119-I-J6/2(1F)	stri	VIL	1	Left	Neutral	32	0	1	0	3	32	0	0	261	Sunny	out	1	26,4	359.4	24	1,5	0	28,9	258	10	101490	9	12	#2#3	1,5	6	14	0	0	0	0
290	2013-07-24	ML57	#4	D	2013-07-24	18h59	stri	CO	300	stri	THU	THU2311-II-Q6/1(2F)	PRA0513-I-K5/2(2F)	pseudo	PRA	2	Left	Neutral	13	0	1	0	1	13	0	0	285	Cloudy	out	2	26,5	355.2	24	1,6	0	28,7	258	10	101490	9	12	#2#3	1,5	6	14	0	0	0	0
291	2013-07-24	ML57	#1	D	2013-07-24	19h43	stri	O	300	stri	THU	THU2311-II-Q6/1(2F)	BES2605-II-N6/1(2F)	pseudo	BES	2	Left	Left	298	0	1	0	2	298	297	0	0	Sunny	out	2	25,6	212.4	15	1,6	0	27,9	258	10	101490	9	12	#2#3	1,5	6	14	0	0	0	0
292	2013-07-24	ML56	#4	D	2013-07-24	18h06	stri	CO	300	pseudo	PRA	PRA0513-I-K5/2(2F)	THU2311-II-Q6/1(2F)	stri	THU	2	Right	Neutral	99	13	1	1	1	13	98	0	186	Cloudy	out	2	26,9	516.2	34	1,5	0	29,8	258	10	101490	9	12	#2#3	1,5	6	14	0	0	0	0
293	2013-07-24	ML57	#4	D	2013-07-24	18h14	stri	CO	300	pseudo	PRA	PRA0513-I-K5/2(2F)	THU2311-II-Q6/1(2F)	stri	THU	2	NA	Neutral	0	0	0	0	300	0	0	0	300	Cloudy	out	2	27,2	517.4	36	1,6	0	29	258	10	101490	9	12	#2#3	1,5	6	14	0	0	0	0
294	2013-07-24	ML58	#4	D	2013-07-24	18h24	stri	CO	300	pseudo	PRA	PRA0513-I-K5/2(2F)	THU2311-II-Q6/1(2F)	stri	THU	2	Left	Left	293	0	1	0	7	293	292	0	0	Cloudy	out	2	26,9	473	32	1,5	0	29.2	258	10	101490	9	12	#2#3	1,5	6	14	0	0	0	0
295	2013-07-24	AB31	#2	D	2013-07-24	18h10	stri	O	300	stri	THU	THU2724-II-G7/1(1F)	VIL0119-I-J6/2(1F)	stri	VIL	1	Left	Left	297	0	1	0	3	297	296	0	0	Sunny	out	1	27	513	36	0.9	0	29	258	10	101490	9	12	#2#3	1,5	6	14	0	0	0	0
296	2013-07-24	AB29	#2	D	2013-07-24	18h27	stri	O	300	stri	VIL	VIL0119-I-J6/2(1F)	THU2724-II-G7/1(1F)	stri	THU	1	Left	Left	293	0	3	0	1	38	195	0	0	Sunny	out	1	26,6	463.4	32	2,1	0	29,1	258	10	101490	9	12	#2#3	1,5	6	14	0	0	0	0
297	2013-07-24	AB30	#2	D	2013-07-24	18h36	stri	O	300	stri	VIL	VIL0119-I-J6/2(1F)	THU2724-II-G7/1(1F)	stri	THU	1	Left	Left	255	0	3	0	1	32	221	0	0	Sunny	out	1	26,4	440.4	28	1,9	0	29	258	10	101490	9	12	#2#3	1,5	6	14	0	0	0	0
298	2013-07-24	ML58	#1	D	2013-07-24	19h50	stri	O	300	stri	THU	THU2311-II-Q6/1(2F)	BES2605-II-N6/1(2F)	pseudo	BES	2	Right	Neutral	0	4	0	1	2	4	0	0	293	Sunny	out	2	25,4	191.8	12	2,3	0	27,4	258	10	101490	9	12	#2#3	1,5	6	14	0	0	0	0
299	2013-07-24	ML58	#1	D	2013-07-24	20h24	stri	O	300	pseudo	BES	BES2605-II-N6/1(2F)	THU2311-II-Q6/1(2F)	stri	THU	2	Right	Left	28	119	1	3	103	82	27	81	103	Sunny	out	2	24	35.2	4	2,1	0	26,6	258	10	101490	9	12	#2#3	1,5	6	14	0	0	0	0
300	2013-07-24	AB30	#2	D	2013-07-24	20h15	stri	CO	300	stri	THU	THU2724-II-G7/1(1F)	VIL0119-I-J6/2(1F)	stri	VIL	1	Left	Left	209	0	2	0	50	53	155	0	0	Sunny	out	1	24,1	41.4	4	1,9	0	26,7	258	10	101490	9	12	#2#3	1,5	6	14	0	0	0	0
301	2013-07-24	AB29	#2	D	2013-07-24	19h25	stri	C	300	stri	VIL	VIL0119-I-J6/2(1F)	THU2724-II-G7/1(1F)	stri	THU	1	Left	Left	299	0	1	0	1	299	298	0	0	Sunny	out	1	25,8	273	19	2,4	0	28,7	258	10	101490	9	12	#2#3	1,5	6	14	0	0	0	0
302	2013-07-24	AB30	#2	D	2013-07-24	19h31	stri	C	300	stri	VIL	VIL0119-I-J6/2(1F)	THU2724-II-G7/1(1F)	stri	THU	1	Right	Right	14	55	1	3	73	24	0	0	191	Sunny	out	1	25,7	251.2	16	2	0	28,7	258	10	101490	9	12	#2#3	1,5	6	14	0	0	0	0
303	2013-07-24	AB29	#2	D	2013-07-24	20h00	stri	CO	300	stri	THU	THU2724-II-G7/1(1F)	VIL0119-I-J6/2(1F)	stri	VIL	1	Left	Right	143	144	1	1	1	143	142	143	0	Sunny	out	1	24,7	58.6	4	2,6	0	27,1	258	10	101490	9	12	#2#3	1,5	6	14	0	0	0	0
304	2013-07-24	AB30	#2	D	2013-07-24	17h55	stri	O	300	stri	THU	THU2724-II-G7/1(1F)	VIL0119-I-J6/2(1F)	stri	VIL	1	NA	Neutral	0	0	0	0	300	0	0	0	300	Sunny	out	1	27,4	594.8	39	1,3	0	29,8	258	10	101490	9	12	#2#3	1,5	6	14	0	0	0	0
305	2013-07-24	AB29	#2	D	2013-07-24	20h28	stri	CO	300	stri	VIL	VIL0119-I-J6/2(1F)	THU2724-II-G7/1(1F)	stri	THU	1	Left	Left	298	0	1	0	2	298	297	0	0	Sunny	out	1	23,8	32.4	4	2,5	0	26,5	258	10	101490	9	12	#2#3	1,5	6	14	0	0	0	0
306	2013-07-24	ML57	#1	D	2013-07-24	20h18	stri	O	300	pseudo	BES	BES2605-II-N6/1(2F)	THU2311-II-Q6/1(2F)	stri	THU	2	Right	Right	10	242	2	3	2	2	0	238	0	Sunny	out	2	24,1	39.2	4	2,5	0	26,7	258	10	101490	9	12	#2#3	1,5	6	14	0	0	0	0
307	2013-07-24	AB30	#2	D	2013-07-24	20h38	stri	CO	300	stri	VIL	VIL0119-I-J6/2(1F)	THU2724-II-G7/1(1F)	stri	THU	1	Right	Right	0	289	0	2	9	91	0	287	0	Sunny	out	1	23,6	26,4	0	3,2	0	26,3	258	10	101490	9	12	#2#3	1,5	6	14	0	0	0	0
308	2013-07-24	AB29	#2	D	2013-07-24	17h43	stri	O	300	stri	THU	THU2724-II-G7/1(1F)	VIL0119-I-J6/2(1F)	stri	VIL	1	Left	Right	263	30	2	1	1	56	206	0	0	Sunny	out	1	27,1	673.4	44	1	0	29,6	258	10	101490	9	12	#2#3	1,5	6	14	0	0	0	0
309	2013-07-24	ML58	#4	D	2013-07-24	19h07	stri	CO	300	stri	THU	THU2311-II-Q6/1(2F)	PRA0513-I-K5/2(2F)	pseudo	PRA	2	Left	Left	184	0	1	0	116	184	183	0	116	Cloudy	out	2	26,4	330	22	2,8	0	28,8	258	10	101490	9	12	#2#3	1,5	6	14	0	0	0	0
310	2013-07-25	AB34	#3	C	2013-07-25	17h45	stri	O	300	pseudo	PRA	PRA0602-I-I9/1(3F)	PRA2512-I-T5/2(3F)	pseudo	PRA	3	Left	Right	19	279	1	1	2	19	0	278	0	Sunny	out	2	34.7	552.2	36	1,2	0	34.5	312	15	100930	10	12	NA	2	NA	NA	0	0	0	0
311	2013-07-25	AB35	#3	C	2013-07-25	17h55	stri	O	300	pseudo	PRA	PRA0602-I-I9/1(3F)	PRA2512-I-T5/2(3F)	pseudo	PRA	3	Left	Neutral	6	0	1	0	27	6	0	0	266	Sunny	out	2	34.7	531	36	0.8	0	34.4	312	15	100930	10	12	NA	2	NA	NA	0	0	0	0
312	2013-07-25	ML59	#4	C	2013-07-25	17h42	stri	O	300	stri	LYS	LYS0821-I-M7/2(3F)	PAR2404-II-L2/1(3F)	pseudo	PAR	3	Left	Neutral	2	4	1	1	0	2	0	0	274	Stormy	out	1	34.5	562.6	35	1,2	0	34.6	312	15	100930	10	12	NA	2	NA	NA	0	0	0	0
313	2013-07-25	AB34	#3	C	2013-07-25	18h16	stri	O	300	pseudo	PRA	PRA2512-I-T5/2(3F)	PRA0602-I-I9/1(3F)	pseudo	PRA	3	NA	Neutral	0	0	0	0	300	0	0	0	300	Sunny	out	2	34.2	437.4	29	1,1	0	33.7	312	15	100930	10	12	NA	2	NA	NA	0	0	0	0
314	2013-07-25	ML59	#4	C	2013-07-25	18h26	stri	O	300	pseudo	PAR	PAR2404-II-L2/1(3F)	LYS0821-I-M7/2(3F)	stri	LYS	3	Left	Neutral	5	13	1	1	2	5	0	0	279	Stormy	out	1	32.9	131.6	8	0.9	0	34.2	312	15	100930	10	12	NA	2	NA	NA	0	0	0	0
315	2013-07-25	ML59	#1	C	2013-07-25	19h03	stri	C	300	pseudo	PAR	PAR2404-II-L2/1(3F)	LYS0821-I-M7/2(3F)	stri	LYS	3	Left	Left	298	0	1	0	2	298	297	0	0	Stormy	out	1	33.5	331.8	22	0	0	32.3	312	15	100930	10	12	NA	2	NA	NA	0	0	0	0
316	2013-07-25	AB33	#3	C	2013-07-25	18h06	stri	O	300	pseudo	PRA	PRA2512-I-T5/2(3F)	PRA0602-I-I9/1(3F)	pseudo	PRA	3	Left	Left	289	0	1	0	11	289	288	0	0	Sunny	out	2	34.9	500.2	32	1,2	0	34	312	15	100930	10	12	NA	2	NA	NA	0	0	0	0
317	2013-07-25	ML60	#4	C	2013-07-25	17h50	stri	O	300	stri	LYS	LYS0821-I-M7/2(3F)	PAR2404-II-L2/1(3F)	pseudo	PAR	3	Left	Neutral	23	0	1	0	0	23	0	0	233	Stormy	out	1	34.7	533.8	36	1,1	0	34.3	312	15	100930	10	12	NA	2	NA	NA	0	0	0	0
318	2013-07-25	ML60	#4	C	2013-07-25	18h36	stri	O	300	pseudo	PAR	PAR2404-II-L2/1(3F)	LYS0821-I-M7/2(3F)	stri	LYS	3	Right	Right	0	300	0	1	0	300	0	299	0	Stormy	out	1	30,6	119.8	8	0.6	0	32.5	312	15	100930	10	12	NA	2	NA	NA	0	0	0	0
319	2013-07-25	ML60	#1	C	2013-07-25	19h13	stri	C	300	pseudo	PAR	PAR2404-II-L2/1(3F)	LYS0821-I-M7/2(3F)	stri	LYS	3	Left	Left	298	0	1	0	2	298	297	0	0	Stormy	out	1	33.3	288.8	20	0.1	0	31.9	312	15	100930	10	12	NA	2	NA	NA	0	0	0	0
320	2013-07-25	ML59	#1	C	2013-07-25	19h27	stri	C	300	stri	LYS	LYS0821-I-M7/2(3F)	PAR2404-II-L2/1(3F)	pseudo	PAR	3	Left	Left	129	0	1	0	171	129	128	0	171	Stormy	out	1	32.7	244.8	16	0.2	0	31,8	312	15	100930	10	12	NA	2	NA	NA	0	0	0	0
321	2013-07-25	AB33	#3	C	2013-07-25	17h35	stri	O	300	pseudo	PRA	PRA0602-I-I9/1(3F)	PRA2512-I-T5/2(3F)	pseudo	PRA	3	Left	Neutral	65	0	1	0	0	65	64	0	224	Sunny	out	2	34.8	601.2	40	1,5	0	34.7	312	15	100930	10	12	NA	2	NA	NA	0	0	0	0
322	2013-07-25	ML61	#4	C	2013-07-25	18h45	stri	O	300	pseudo	PAR	PAR2404-II-L2/1(3F)	LYS0821-I-M7/2(3F)	stri	LYS	3	Left	Neutral	4	0	1	0	0	4	0	0	295	Stormy	out	1	32.2	389.2	26	0.2	0	31.6	312	15	100930	10	12	NA	2	NA	NA	0	0	0	0
323	2013-07-25	AB35	#3	C	2013-07-25	18h28	stri	O	300	pseudo	PRA	PRA2512-I-T5/2(3F)	PRA0602-I-I9/1(3F)	pseudo	PRA	3	Right	Neutral	0	25	0	1	5	25	0	0	273	Cloudy	out	2	32.5	131.2	8	0.5	0	34	312	15	100930	10	12	NA	2	NA	NA	0	0	0	0
324	2013-07-25	AB33	#3	C	2013-07-25	18h46	stri	C	300	pseudo	PRA	PRA0602-I-I9/1(3F)	PRA2512-I-T5/2(3F)	pseudo	PRA	3	Left	Neutral	20	0	1	0	3	20	0	0	276	Cloudy	out	2	32.4	385.8	25	0.3	0	31,5	312	15	100930	10	12	NA	2	NA	NA	0	0	0	0
325	2013-07-25	AB33	#2	C	2013-07-25	19h05	stri	C	300	pseudo	PRA	PRA2512-I-T5/2(3F)	PRA0602-I-I9/1(3F)	pseudo	PRA	3	Left	Neutral	4	0	1	0	2	4	0	0	293	Sunny	out	2	33.4	324	20	0	0	32.2	312	15	100930	10	12	NA	2	NA	NA	0	0	0	0
326	2013-07-25	AB33	#2	C	2013-07-25	19h30	stri	CO	300	pseudo	PRA	PRA0602-I-I9/1(3F)	PRA2512-I-T5/2(3F)	pseudo	PRA	3	Right	Neutral	0	32	0	1	17	32	0	0	250	Sunny	out	2	32.6	236.6	16	0.2	0	31,7	312	15	100930	10	12	NA	2	NA	NA	0	0	0	0
327	2013-07-25	AB33	#2	C	2013-07-25	19h46	stri	CO	300	pseudo	PRA	PRA2512-I-T5/2(3F)	PRA0602-I-I9/1(3F)	pseudo	PRA	3	Left	Left	295	0	2	0	1	15	279	0	0	Sunny	out	2	31.2	191.4	12	0.8	0	30,5	312	15	100930	10	12	NA	2	NA	NA	0	0	0	0
328	2013-07-25	ML60	#1	C	2013-07-25	19h39	stri	C	300	stri	LYS	LYS0821-I-M7/2(3F)	PAR2404-II-L2/1(3F)	pseudo	PAR	3	Left	Left	298	0	1	0	2	298	297	0	0	Stormy	out	1	32	211.8	15	0	0	31,3	312	15	100930	10	12	NA	2	NA	NA	0	0	0	0
329	2013-07-25	ML61	#4	C	2013-07-25	18h00	stri	O	300	stri	LYS	LYS0821-I-M7/2(3F)	PAR2404-II-L2/1(3F)	pseudo	PAR	3	Left	Left	284	2	3	1	0	6	272	0	0	Stormy	out	1	35	517.8	36	0.3	0	34.2	312	15	100930	10	12	NA	2	NA	NA	0	0	0	0
330	2013-07-26	ML66	#1	E	2013-07-26	18h33	stri	C	300	stri	LYS	LYS0821-I-M7/2(3F)	PRA0602-I-I9/1(3F)	pseudo	PRA	3	Left	Right	13	285	1	1	2	13	0	284	0	Sunny	out	2	30,7	408	21	0.9	0	30,5	304	19	100770	10	12	#2#3	3,5	7	16	0	0	0	0
331	2013-07-26	ML62	#1	E	2013-07-26	18h05	stri	C	300	stri	LYS	LYS0821-I-M7/2(3F)	PRA0602-I-I9/1(3F)	pseudo	PRA	3	Right	Neutral	67	23	2	3	2	9	0	0	203	Sunny	out	2	30.2	264.3	13	0.8	0	32	304	19	100770	10	12	#2#3	3,5	7	16	0	0	0	0
332	2013-07-26	AB36	#2	E	2013-07-26	17h23	stri	C	300	stri	VIL	VIL3031-IV-N5/2(2F)	0	0	0	2	Left	Left	282	0	1	0	18	282	281	0	0	Sunny	out	1	29,7	207.3	12	1,3	0	32.6	304	19	100770	10	12	#2#3	3,5	7	16	0	0	0	0
333	2013-07-26	ML66	#1	E	2013-07-26	19h17	stri	C	300	pseudo	PRA	PRA0602-I-I9/1(3F)	LYS0821-I-M7/2(3F)	stri	LYS	3	Right	Left	159	6	4	1	2	6	69	0	122	Sunny	out	2	31,1	283.7	15	1	0	32.5	304	19	100770	10	12	#2#3	3,5	7	16	0	0	0	0
334	2013-07-26	ML66	#4	E	2013-07-26	20h43	stri	CO	300	pseudo	PRA	PRA0602-I-I9/1(3F)	LYS0821-I-M7/2(3F)	stri	LYS	3	Right	Right	0	289	0	1	11	289	0	219	0	Sunny	out	2	24,8	19	0	2,6	0	26,7	304	19	100770	10	12	#2#3	3,5	7	16	0	0	0	0
335	2013-07-26	ML65	#1	E	2013-07-26	19h11	stri	C	300	pseudo	PRA	PRA0602-I-I9/1(3F)	LYS0821-I-M7/2(3F)	stri	LYS	3	Right	Right	0	298	0	1	2	298	0	270	0	Sunny	out	2	31.2	303.3	15	0.8	0	32.7	304	19	100770	10	12	#2#3	3,5	7	16	0	0	0	0
336	2013-07-26	ML65	#4	E	2013-07-26	20h06	stri	CO	300	pseudo	PRA	PRA0602-I-I9/1(3F)	LYS0821-I-M7/2(3F)	stri	LYS	3	Left	Neutral	35	7	2	1	2	31	0	0	168	Sunny	out	2	27,3	45	3	0.7	0	29,1	304	19	100770	10	12	#2#3	3,5	7	16	0	0	0	0
337	2013-07-26	ML62	#1	E	2013-07-26	18h50	stri	C	300	pseudo	PRA	PRA0602-I-I9/1(3F)	LYS0821-I-M7/2(3F)	stri	LYS	3	Right	Left	207	27	1	2	2	2	191	0	63	Sunny	out	2	31,3	358.3	18	0.9	0	31,5	304	19	100770	10	12	#2#3	3,5	7	16	0	0	0	0
338	2013-07-26	ML62	#4	E	2013-07-26	19h44	stri	CO	300	pseudo	PRA	PRA0602-I-I9/1(3F)	LYS0821-I-M7/2(3F)	stri	LYS	3	Left	Neutral	20	0	1	0	23	20	0	0	220	Sunny	out	2	30	208.3	9	0.3	0	30,4	304	19	100770	10	12	#2#3	3,5	7	16	0	0	0	0
339	2013-07-26	ML62	#4	E	2013-07-26	20h34	stri	CO	300	stri	LYS	LYS0821-I-M7/2(3F)	PRA0602-I-I9/1(3F)	pseudo	PRA	3	Left	Right	38	179	2	2	1	19	0	119	77	Sunny	out	2	25,1	24,7	0	1,6	0	27,7	304	19	100770	10	12	#2#3	3,5	7	16	0	0	0	0
340	2013-07-26	ML66	#4	E	2013-07-26	21h00	stri	CO	300	stri	LYS	LYS0821-I-M7/2(3F)	PRA0602-I-I9/1(3F)	pseudo	PRA	3	Left	Right	23	125	3	5	1	9	0	0	106	Sunny	out	2	24,5	5	0	1,6	0	26,6	304	19	100770	10	12	#2#3	3,5	7	16	0	0	0	0
341	2013-07-26	ML63	#1	E	2013-07-26	18h12	stri	C	300	stri	LYS	LYS0821-I-M7/2(3F)	PRA0602-I-I9/1(3F)	pseudo	PRA	3	Right	Neutral	30	58	1	1	2	58	0	0	209	Sunny	out	2	29,1	82	3	1,5	0	31.2	304	19	100770	10	12	#2#3	3,5	7	16	0	0	0	0
342	2013-07-26	ML63	#1	E	2013-07-26	18h56	stri	C	300	pseudo	PRA	PRA0602-I-I9/1(3F)	LYS0821-I-M7/2(3F)	stri	LYS	3	Right	Neutral	104	100	1	2	2	48	103	0	89	Sunny	out	2	31.4	337.3	18	1,2	0	31,8	304	19	100770	10	12	#2#3	3,5	7	16	0	0	0	0
343	2013-07-26	ML63	#4	E	2013-07-26	19h50	stri	CO	300	pseudo	PRA	PRA0602-I-I9/1(3F)	LYS0821-I-M7/2(3F)	stri	LYS	3	Left	Right	32	248	1	1	2	32	0	115	0	Sunny	out	2	29,7	185	9	0.1	0	30	304	19	100770	10	12	#2#3	3,5	7	16	0	0	0	0
344	2013-07-26	ML63	#4	E	2013-07-26	20h40	stri	CO	300	stri	LYS	LYS0821-I-M7/2(3F)	PRA0602-I-I9/1(3F)	pseudo	PRA	3	Left	Right	234	24	3	1	10	56	154	0	0	Sunny	out	2	25	20,7	0	2,1	0	27	304	19	100770	10	12	#2#3	3,5	7	16	0	0	0	0
345	2013-07-26	ML64	#1	E	2013-07-26	18h20	stri	C	300	stri	LYS	LYS0821-I-M7/2(3F)	PRA0602-I-I9/1(3F)	pseudo	PRA	3	Left	Neutral	1	0	1	0	2	1	0	0	296	Sunny	out	2	28,2	72	3	1,2	0	30	304	19	100770	10	12	#2#3	3,5	7	16	0	0	0	0
346	2013-07-26	AB37	#2	E	2013-07-26	17h32	stri	C	300	stri	VIL	VIL3031-IV-N5/2(2F)	0	0	0	2	Right	Neutral	145	29	5	2	1	17	99	0	90	Sunny	out	1	29,7	309.7	28	1,3	0	32.4	304	19	100770	10	12	#2#3	3,5	7	16	0	0	0	0
347	2013-07-26	AB38	#2	E	2013-07-26	17h41	stri	C	300	stri	VIL	VIL3031-IV-N5/2(2F)	0	0	0	2	Left	Left	297	0	2	0	2	16	280	0	0	Sunny	out	1	29,3	151	10	1,2	0	32	304	19	100770	10	12	#2#3	3,5	7	16	0	0	0	0
348	2013-07-26	AB36	#2	E	2013-07-26	17h51	stri	C	300	0	0	0	VIL3031-IV-N5/2(2F)	stri	VIL	2	Left	Left	298	0	1	0	2	298	297	0	0	Sunny	out	1	29.2	148.7	8	1,5	0	31,5	304	19	100770	10	12	#2#3	3,5	7	16	0	0	0	0
349	2013-07-26	AB37	#2	E	2013-07-26	18h00	stri	C	300	0	0	0	VIL3031-IV-N5/2(2F)	stri	VIL	2	Left	Neutral	154	0	2	0	3	145	144	0	101	Sunny	out	1	29,1	488	23	1,1	0	31.4	304	19	100770	10	12	#2#3	3,5	7	16	0	0	0	0
350	2013-07-26	ML65	#4	E	2013-07-26	20h53	stri	CO	300	stri	LYS	LYS0821-I-M7/2(3F)	PRA0602-I-I9/1(3F)	pseudo	PRA	3	Left	Neutral	8	10	1	1	2	8	0	0	279	Sunny	out	2	24,9	10,7	0	1,1	0	26,4	304	19	100770	10	12	#2#3	3,5	7	16	0	0	0	0
351	2013-07-26	AB36	#2	E	2013-07-26	18h33	stri	O	300	stri	VIL	VIL3031-IV-N5/2(2F)	0	0	0	2	Right	Neutral	15	25	1	1	2	25	0	0	258	Sunny	out	1	30,8	402.7	28	1,2	0	31	304	19	100770	10	12	#2#3	3,5	7	16	0	0	0	0
352	2013-07-26	AB37	#2	E	2013-07-26	18h47	stri	O	300	stri	VIL	VIL3031-IV-N5/2(2F)	0	0	0	2	Left	Neutral	26	12	1	2	128	26	0	0	214	Sunny	out	1	31,8	369.3	24	0.4	0	31	304	19	100770	10	12	#2#3	3,5	7	16	0	0	0	0
353	2013-07-26	AB38	#2	E	2013-07-26	18h58	stri	O	300	stri	VIL	VIL3031-IV-N5/2(2F)	0	0	0	2	Left	Neutral	126	12	3	1	1	105	104	0	111	Sunny	out	1	31.2	334.3	18	1,6	0	31.9	304	19	100770	10	12	#2#3	3,5	7	16	0	0	0	0
354	2013-07-26	AB36	#3	E	2013-07-26	19h55	stri	CO	300	stri	VIL	VIL3031-IV-N5/2(2F)	0	0	0	2	NA	Neutral	0	0	0	0	300	0	0	0	300	Sunny	out	1	29.2	138.7	6	0.5	0	29,6	304	19	100770	10	12	#2#3	3,5	7	16	0	0	0	0
355	2013-07-26	AB36	#3	E	2013-07-26	19h12	stri	O	300	0	0	0	VIL3031-IV-N5/2(2F)	stri	VIL	2	Right	Left	219	40	2	1	11	40	179	0	0	Sunny	out	1	31,3	298.7	20	0.7	0	32.6	304	19	100770	10	12	#2#3	3,5	7	16	0	0	0	0
356	2013-07-26	AB37	#3	E	2013-07-26	19h23	stri	O	300	0	0	0	VIL3031-IV-N5/2(2F)	stri	VIL	2	Right	Left	60	188	1	2	0	8	59	179	0	Sunny	out	1	30,8	264	12	1,3	0	32.6	304	19	100770	10	12	#2#3	3,5	7	16	0	0	0	0
357	2013-07-26	AB36	#3	E	2013-07-26	19h38	stri	O	300	0	0	0	VIL3031-IV-N5/2(2F)	stri	VIL	2	Left	Left	297	0	1	0	3	297	280	0	0	Sunny	out	1	30,4	219.7	16	1,1	0	30,7	304	19	100770	10	12	#2#3	3,5	7	16	0	0	0	0
358	2013-07-26	ML65	#1	E	2013-07-26	18h27	stri	C	300	stri	LYS	LYS0821-I-M7/2(3F)	PRA0602-I-I9/1(3F)	pseudo	PRA	3	Right	Left	100	144	3	2	2	80	0	142	0	Sunny	out	2	29,3	431.3	28	0	0	29,7	304	19	100770	10	12	#2#3	3,5	7	16	0	0	0	0
359	2013-07-26	ML64	#1	E	2013-07-26	19h04	stri	C	300	pseudo	PRA	PRA0602-I-I9/1(3F)	LYS0821-I-M7/2(3F)	stri	LYS	3	Left	Left	288	0	1	0	12	288	287	0	0	Sunny	out	2	31,1	319.3	15	0.8	0	32.6	304	19	100770	10	12	#2#3	3,5	7	16	0	0	0	0
360	2013-07-26	ML64	#4	E	2013-07-26	19h50	stri	CO	300	pseudo	PRA	PRA0602-I-I9/1(3F)	LYS0821-I-M7/2(3F)	stri	LYS	3	Left	Neutral	3	0	1	0	12	3	0	0	284	Sunny	out	2	29,7	185	9	0.1	0	30	304	19	100770	10	12	#2#3	3,5	7	16	0	0	0	0
361	2013-07-26	ML64	#4	E	2013-07-26	20h47	stri	CO	300	stri	LYS	LYS0821-I-M7/2(3F)	PRA0602-I-I9/1(3F)	pseudo	PRA	3	Left	Neutral	2	0	1	0	230	2	0	0	297	Sunny	out	2	25	17	0	2	0	26,6	304	19	100770	10	12	#2#3	3,5	7	16	0	0	0	0
362	2013-07-26	AB37	#3	E	2013-07-26	20h26	stri	CO	300	0	0	0	VIL3031-IV-N5/2(2F)	stri	VIL	2	Left	Left	283	0	5	0	0	12	89	0	0	Sunny	out	1	25,5	29	0	0	0	28	304	19	100770	10	12	#2#3	3,5	7	16	0	0	0	0
363	2013-07-26	AB38	#2	E	2013-07-26	18h09	stri	C	300	0	0	0	VIL3031-IV-N5/2(2F)	stri	VIL	2	NA	Neutral	0	0	0	0	300	0	0	0	300	Sunny	out	1	29,6	103.5	0	1,7	0	32	304	19	100770	10	12	#2#3	3,5	7	16	0	0	0	0
364	2013-07-26	AB37	#3	E	2013-07-26	20h05	stri	CO	300	stri	VIL	VIL3031-IV-N5/2(2F)	0	0	0	2	Left	Left	300	0	1	0	0	300	299	0	0	Sunny	out	1	27,4	46	0	1	0	29,3	304	19	100770	10	12	#2#3	3,5	7	16	0	0	0	0
365	2013-07-26	AB38	#3	E	2013-07-26	20h15	stri	CO	300	stri	VIL	VIL3031-IV-N5/2(2F)	0	0	0	2	Left	Left	299	0	1	0	1	299	298	0	0	Sunny	out	1	26,1	38.7	3	0	0	28,7	304	19	100770	10	12	#2#3	3,5	7	16	0	0	0	0
366	2013-07-26	AB38	#3	E	2013-07-26	20h36	stri	CO	300	0	0	0	VIL3031-IV-N5/2(2F)	stri	VIL	2	Left	Right	236	20	2	1	8	102	234	0	0	Sunny	out	1	25,5	22,3	0	1,6	0	27,3	304	19	100770	10	12	#2#3	3,5	7	16	0	0	0	0
367	2013-07-26	AB37	#3	E	2013-07-26	20h56	stri	CO	300	0	0	0	VIL3031-IV-N5/2(2F)	stri	VIL	2	Left	Right	85	215	1	1	0	85	84	210	0	Sunny	out	1	24,8	8,7	0	0.8	0	26,5	304	19	100770	10	12	#2#3	3,5	7	16	0	0	0	0
368	2013-07-26	AB36	#3	E	2013-07-26	20h46	stri	CO	300	0	0	0	VIL3031-IV-N5/2(2F)	stri	VIL	2	Left	Right	40	223	1	1	10	40	0	179	0	Sunny	out	1	25	17	0	2	0	26,6	304	19	100770	10	12	#2#3	3,5	7	16	0	0	0	0
369	2013-07-27	ML67	#4	F	2013-07-27	18h05	neutral	O	300	stri	VIL	VIL3031-II-N5/2(3F)	PRA0602-I-I9/1(3F)	pseudo	PRA	3	Right	Neutral	45	163	2	2	5	52	0	110	0	Cloudy	out	1	27,4	124	8	0.6	0	29,7	284	56	100430	8,5	11	#2#3	1	8	8	0	0	0	0
370	2013-07-27	AB39	#3	F	2013-07-27	18h30	neutral	C	300	stri	LUC	LUC1002-II-R2/1(1,5F)	VIL2805-III-R8/1(1,5F)	stri	VIL	1,5	Left	Right	111	177	3	2	2	28	0	171	0	Cloudy	out	2	26,8	74.6	4	0.4	0	29,1	284	56	100430	8,5	11	#2#3	1	8	8	0	0	0	0
371	2013-07-27	AB40	#3	F	2013-07-27	18h46	neutral	C	300	stri	LUC	LUC1002-II-R2/1(1,5F)	VIL2805-III-R8/1(1,5F)	stri	VIL	1,5	Left	Neutral	134	7	3	1	8	46	0	0	99	Rainy	out	2	26,7	88.2	6	1,9	0	28,4	284	56	100430	8,5	11	#2#3	1	8	8	0	0	0	0
372	2013-07-27	AB39	#3	F	2013-07-27	17h57	neutral	O	300	stri	VIL	VIL2805-III-R8/1(1,5F)	LUC1002-II-R2/1(1,5F)	stri	LUC	1,5	Left	Left	227	73	3	2	0	53	89	62	0	Sunny	out	2	27,8	102.4	8	1,4	0	30,3	284	56	100430	8,5	11	#2#3	1	8	8	0	0	0	0
373	2013-07-27	AB40	#3	F	2013-07-27	18h18	neutral	O	300	stri	VIL	VIL2805-III-R8/1(1,5F)	LUC1002-II-R2/1(1,5F)	stri	LUC	1,5	Right	Neutral	114	22	2	4	109	4	87	0	108	Sunny	out	2	27,3	122.8	8	1	0	29,5	284	56	100430	8,5	11	#2#3	1	8	8	0	0	0	0
374	2013-07-27	ML68	#1	F	2013-07-27	19h38	neutral	CO	300	pseudo	PRA	PRA0602-I-I9/1(3F)	VIL3031-II-N5/2(3F)	stri	VIL	3	Left	Left	250	8	2	2	2	42	207	0	32	Cloudy	out	1	24,9	10	0	2,4	0	26,5	284	56	100430	8,5	11	#2#3	1	8	8	0	0	0	0
375	2013-07-27	ML68	#1	F	2013-07-27	20h20	neutral	CO	300	stri	VIL	VIL3031-II-N5/2(3F)	PRA0602-I-I9/1(3F)	pseudo	PRA	3	Right	Left	172	45	8	7	2	4	0	0	0	Stormy	in	1	22,8	2,2	0	2,7	0	25,5	284	56	100430	8,5	11	#2#3	1	8	8	0	0	0	0
376	2013-07-27	ML68	#4	F	2013-07-27	18h12	neutral	O	300	stri	VIL	VIL3031-II-N5/2(3F)	PRA0602-I-I9/1(3F)	pseudo	PRA	3	Left	Left	127	2	6	1	12	36	0	0	0	Cloudy	out	1	27,4	153.8	12	0.8	0	29,6	284	56	100430	8,5	11	#2#3	1	8	8	0	0	0	0
377	2013-07-27	ML68	#4	F	2013-07-27	18h46	neutral	O	300	pseudo	PRA	PRA0602-I-I9/1(3F)	VIL3031-II-N5/2(3F)	stri	VIL	3	Left	Neutral	2	0	1	0	9	2	0	0	288	Cloudy	out	1	26,7	88.2	6	1,9	0	28,4	284	56	100430	8,5	11	#2#3	1	8	8	0	0	0	0
378	2013-07-27	AB40	#3	F	2013-07-27	17h44	neutral	O	300	stri	LUC	LUC1002-II-R2/1(1,5F)	VIL2805-III-R8/1(1,5F)	stri	VIL	1,5	Left	Neutral	67	12	2	2	5	4	56	0	209	Sunny	out	2	29,5	142.6	9	1,7	0	32.3	284	56	100430	8,5	11	#2#3	1	8	8	0	0	0	0
379	2013-07-27	ML70	#4	F	2013-07-27	18h27	neutral	O	300	stri	VIL	VIL3031-II-N5/2(3F)	PRA0602-I-I9/1(3F)	pseudo	PRA	3	Left	Neutral	126	0	6	0	18	11	0	0	0	Cloudy	out	1	27,1	98.2	7	0.2	0	29.2	284	56	100430	8,5	11	#2#3	1	8	8	0	0	0	0
380	2013-07-27	ML70	#4	F	2013-07-27	19h11	neutral	O	300	pseudo	PRA	PRA0602-I-I9/1(3F)	VIL3031-II-N5/2(3F)	stri	VIL	3	Left	Neutral	127	17	3	1	7	21	73	0	136	Cloudy	out	1	25,7	29	1	1,4	0	27,6	284	56	100430	8,5	11	#2#3	1	8	8	0	0	0	0
381	2013-07-27	AB39	#3	F	2013-07-27	17h33	neutral	O	300	stri	LUC	LUC1002-II-R2/1(1,5F)	VIL2805-III-R8/1(1,5F)	stri	VIL	1,5	Left	Left	265	0	2	0	0	27	238	0	0	Sunny	out	2	30,6	558.8	38	1,7	0	32.1	284	56	100430	8,5	11	#2#3	1	8	8	0	0	0	0
382	2013-07-27	AB40	#3	F	2013-07-27	19h05	neutral	C	300	stri	VIL	VIL2805-III-R8/1(1,5F)	LUC1002-II-R2/1(1,5F)	stri	LUC	1,5	NA	Neutral	0	0	0	0	300	0	0	0	300	Cloudy	out	2	26,1	49.8	4	1,2	0	28	284	56	100430	8,5	11	#2#3	1	8	8	0	0	0	0
383	2013-07-27	AB39	#2	F	2013-07-27	19h31	neutral	O	300	stri	LUC	LUC1002-II-R2/1(1,5F)	VIL2805-III-R8/1(1,5F)	stri	VIL	1,5	Right	Left	204	4	3	1	25	4	198	0	0	Cloudy	out	2	25	24,6	0	1,5	0	26,9	284	56	100430	8,5	11	#2#3	1	8	8	0	0	0	0
384	2013-07-27	AB40	#2	F	2013-07-27	19h43	neutral	O	300	stri	LUC	LUC1002-II-R2/1(1,5F)	VIL2805-III-R8/1(1,5F)	stri	VIL	1,5	Right	Neutral	14	75	2	1	114	75	0	0	186	Cloudy	out	2	24,8	4	0	3,6	0	26,3	284	56	100430	8,5	11	#2#3	1	8	8	0	0	0	0
385	2013-07-27	AB39	#3	F	2013-07-27	18h58	neutral	C	300	stri	VIL	VIL2805-III-R8/1(1,5F)	LUC1002-II-R2/1(1,5F)	stri	LUC	1,5	Left	Right	50	124	4	1	32	18	0	123	0	Cloudy	out	2	26,3	69.2	4	1,2	0	28,1	284	56	100430	8,5	11	#2#3	1	8	8	0	0	0	0
386	2013-07-27	AB39	#2	F	2013-07-27	20h30	neutral	CO	300	stri	VIL	VIL2805-III-R8/1(1,5F)	LUC1002-II-R2/1(1,5F)	stri	LUC	1,5	Right	Right	0	54	0	1	246	54	0	53	245	Cloudy	in	2	22,7	0.4	0	2,9	0	25,5	284	56	100430	8,5	11	#2#3	1	8	8	0	0	0	0
387	2013-07-27	AB40	#2	F	2013-07-27	20h47	neutral	CO	300	stri	LUC	LUC1002-II-R2/1(1,5F)	VIL2805-III-R8/1(1,5F)	stri	VIL	1,5	Left	Right	86	193	3	2	1	25	0	179	0	Cloudy	in	2	21,8	7,6	0	3	99	25,1	284	56	100430	8,5	11	#2#3	1	8	8	0	0	0	0
388	2013-07-27	AB39	#2	F	2013-07-27	20h59	neutral	CO	300	stri	VIL	VIL2805-III-R8/1(1,5F)	LUC1002-II-R2/1(1,5F)	stri	LUC	1,5	Left	Left	66	100	5	8	2	36	0	0	0	Cloudy	in	2	22	1,2	0	2,6	0	25	284	56	100430	8,5	11	#2#3	1	8	8	0	0	0	0
389	2013-07-27	AB39	#2	F	2013-07-27	19h57	neutral	O	300	stri	VIL	VIL2805-III-R8/1(1,5F)	LUC1002-II-R2/1(1,5F)	stri	LUC	1,5	Left	Neutral	93	26	3	2	58	27	0	0	125	Rainy	in	2	23,9	3,4	0	2,1	99	26,2	284	56	100430	8,5	11	#2#3	1	8	8	0	0	0	0
390	2013-07-27	ML69	#1	F	2013-07-27	19h46	neutral	CO	300	pseudo	PRA	PRA0602-I-I9/1(3F)	VIL3031-II-N5/2(3F)	stri	VIL	3	Left	Left	192	33	8	5	2	7	66	0	0	Cloudy	out	1	24,8	2,6	0	3,3	0	26,4	284	56	100430	8,5	11	#2#3	1	8	8	0	0	0	0
391	2013-07-27	ML69	#1	F	2013-07-27	20h28	neutral	CO	300	stri	VIL	VIL3031-II-N5/2(3F)	PRA0602-I-I9/1(3F)	pseudo	PRA	3	Left	Right	77	137	4	5	22	2	59	0	0	Stormy	in	1	22,7	0.8	0	2,7	0	25,5	284	56	100430	8,5	11	#2#3	1	8	8	0	0	0	0
392	2013-07-27	AB40	#2	F	2013-07-27	21h15	neutral	CO	300	stri	VIL	VIL2805-III-R8/1(1,5F)	LUC1002-II-R2/1(1,5F)	stri	LUC	1,5	Left	Neutral	59	48	2	1	48	32	0	0	62	Cloudy	in	2	22,1	0	0	2,5	0	25	284	56	100430	8,5	11	#2#3	1	8	8	0	0	0	0
393	2013-07-27	ML71	#4	F	2013-07-27	19h18	neutral	O	300	pseudo	PRA	PRA0602-I-I9/1(3F)	VIL3031-II-N5/2(3F)	stri	VIL	3	Right	Left	179	101	5	5	16	78	108	77	0	Cloudy	out	1	25,5	29.2	1	2,6	0	27,4	284	56	100430	8,5	11	#2#3	1	8	8	0	0	0	0
394	2013-07-27	ML70	#1	F	2013-07-27	19h52	neutral	CO	300	pseudo	PRA	PRA0602-I-I9/1(3F)	VIL3031-II-N5/2(3F)	stri	VIL	3	Left	Right	238	31	5	4	2	77	145	0	0	Cloudy	out	1	24,5	2,6	0	3,4	63.2	26,2	284	56	100430	8,5	11	#2#3	1	8	8	0	0	0	0
395	2013-07-27	ML70	#1	F	2013-07-27	20h35	neutral	CO	300	stri	VIL	VIL3031-II-N5/2(3F)	PRA0602-I-I9/1(3F)	pseudo	PRA	3	Left	Right	86	140	4	8	45	54	0	0	0	Stormy	in	1	22,6	0	0	2,4	37.6	25,3	284	56	100430	8,5	11	#2#3	1	8	8	0	0	0	0
396	2013-07-27	ML71	#4	F	2013-07-27	18h34	neutral	O	300	stri	VIL	VIL3031-II-N5/2(3F)	PRA0602-I-I9/1(3F)	pseudo	PRA	3	Right	Neutral	85	58	10	4	12	2	0	0	59	Cloudy	out	1	26,6	75.2	4	1,1	0	29.2	284	56	100430	8,5	11	#2#3	1	8	8	0	0	0	0
397	2013-07-27	ML69	#4	F	2013-07-27	18h20	neutral	O	300	stri	VIL	VIL3031-II-N5/2(3F)	PRA0602-I-I9/1(3F)	pseudo	PRA	3	Left	Left	87	46	8	5	1	10	0	0	102	Cloudy	out	1	27,3	126.8	8	0.7	0	29,5	284	56	100430	8,5	11	#2#3	1	8	8	0	0	0	0
398	2013-07-27	ML71	#1	F	2013-07-27	20h00	neutral	CO	300	pseudo	PRA	PRA0602-I-I9/1(3F)	VIL3031-II-N5/2(3F)	stri	VIL	3	Left	Neutral	164	46	3	3	26	41	121	0	0	Cloudy	out	1	23,4	4	0	1,8	99	26	284	56	100430	8,5	11	#2#3	1	8	8	0	0	0	0
399	2013-07-27	ML71	#1	F	2013-07-27	20h42	neutral	CO	300	stri	VIL	VIL3031-II-N5/2(3F)	PRA0602-I-I9/1(3F)	pseudo	PRA	3	NA	Neutral	0	0	0	0	300	0	0	0	300	Stormy	in	1	22,4	1	0	1,9	95	25,3	284	56	100430	8,5	11	#2#3	1	8	8	0	0	0	0
400	2013-07-27	ML69	#4	F	2013-07-27	19h04	neutral	O	300	pseudo	PRA	PRA0602-I-I9/1(3F)	VIL3031-II-N5/2(3F)	stri	VIL	3	Right	Left	78	156	3	4	0	14	0	86	0	Cloudy	out	1	26,1	54.6	4	1,3	0	28	284	56	100430	8,5	11	#2#3	1	8	8	0	0	0	0
401	2013-07-28	ML72	#4	E	2013-07-28	17h52	neutral	O	300	pseudo	PRA	PRA2512-I-T5/2(3F)	VIL3031-II-N5/2(3F)	stri	VIL	3	NA	Neutral	0	0	0	0	300	0	0	0	300	Stormy	in	2	25,1	263	18	0.1	0	27,4	231	15	101300	10	12	#2#3	1	7	7	0	0	0	0
402	2013-07-28	ML73	#1	E	2013-07-28	19h44	neutral	C	300	stri	VIL	VIL3031-II-N5/2(3F)	PRA2512-I-T5/2(3F)	pseudo	PRA	3	Right	Right	20	167	1	4	53	97	0	96	0	Stormy	in	2	22,5	43.6	4	0	0	26,1	231	15	101300	10	12	#2#3	1	7	7	0	0	0	0
403	2013-07-28	ML72	#1	E	2013-07-28	20h02	neutral	C	300	pseudo	PRA	PRA2512-I-T5/2(3F)	VIL3031-II-N5/2(3F)	stri	VIL	3	Right	Left	32	179	5	8	2	8	0	0	0	Stormy	in	2	22,1	41.2	4	0	0	25,6	231	15	101300	10	12	#2#3	1	7	7	0	0	0	0
404	2013-07-28	ML73	#4	E	2013-07-28	17h58	neutral	O	300	pseudo	PRA	PRA2512-I-T5/2(3F)	VIL3031-II-N5/2(3F)	stri	VIL	3	Left	Neutral	24	64	7	4	17	3	0	0	0	Stormy	in	2	25,3	242	16	0	0	27,6	231	15	101300	10	12	#2#3	1	7	7	0	0	0	0
405	2013-07-28	ML73	#4	E	2013-07-28	18h55	neutral	O	300	stri	VIL	VIL3031-II-N5/2(3F)	PRA2512-I-T5/2(3F)	pseudo	PRA	3	Left	Neutral	45	49	2	2	33	15	0	0	139	Stormy	in	2	23,4	105	8	0	0	26,7	231	15	101300	10	12	#2#3	1	7	7	0	0	0	0
406	2013-07-28	AB42	#3	E	2013-07-28	17h24	neutral	O	300	pseudo	PAR	PAR2404-II-L2/1(3F)	PRA0602-I-I9/1(3F)	pseudo	PRA	3	Left	Left	259	0	11	0	11	9	0	0	0	Cloudy	in	1	24,2	237.6	15	0	0	27,2	231	15	101300	10	12	#2#3	1	7	7	0	0	0	0
407	2013-07-28	AB43	#3	E	2013-07-28	17h34	neutral	O	300	pseudo	PAR	PAR2404-II-L2/1(3F)	PRA0602-I-I9/1(3F)	pseudo	PRA	3	Left	Right	21	270	3	2	4	4	0	259	0	Cloudy	in	1	25	431.6	29	0	0	27,5	231	15	101300	10	12	#2#3	1	7	7	0	0	0	0
408	2013-07-28	AB44	#3	E	2013-07-28	17h44	neutral	O	300	pseudo	PAR	PAR2404-II-L2/1(3F)	PRA0602-I-I9/1(3F)	pseudo	PRA	3	Left	Left	228	34	8	2	0	18	111	0	0	Cloudy	in	1	25,6	242.8	16	0.2	0	27,8	231	15	101300	10	12	#2#3	1	7	7	0	0	0	0
409	2013-07-28	AB42	#3	E	2013-07-28	17h55	neutral	O	300	pseudo	PRA	PRA0602-I-I9/1(3F)	PAR2404-II-L2/1(3F)	pseudo	PAR	3	Left	Right	138	92	6	5	6	15	0	0	0	Cloudy	in	1	25,1	251.6	16	0.1	0	27,5	231	15	101300	10	12	#2#3	1	7	7	0	0	0	0
410	2013-07-28	AB43	#3	E	2013-07-28	18h05	neutral	O	300	pseudo	PRA	PRA0602-I-I9/1(3F)	PAR2404-II-L2/1(3F)	pseudo	PAR	3	Left	Left	156	17	10	2	4	5	0	0	65	Cloudy	in	1	24,7	235.2	16	0.1	0	27	231	15	101300	10	12	#2#3	1	7	7	0	0	0	0
411	2013-07-28	AB44	#3	E	2013-07-28	18h15	neutral	O	300	pseudo	PRA	PRA0602-I-I9/1(3F)	PAR2404-II-L2/1(3F)	pseudo	PAR	3	Left	Neutral	106	117	8	8	0	14	0	0	0	Cloudy	in	1	25,1	159.6	10	0	0	28	231	15	101300	10	12	#2#3	1	7	7	0	0	0	0
412	2013-07-28	AB42	#3	E	2013-07-28	18h33	neutral	C	300	pseudo	PAR	PAR2404-II-L2/1(3F)	PRA0602-I-I9/1(3F)	pseudo	PRA	3	Right	Neutral	94	53	4	2	3	42	0	0	84	Cloudy	in	1	24	153.8	11	0.2	0	26,8	231	15	101300	10	12	#2#3	1	7	7	0	0	0	0
413	2013-07-28	AB43	#3	E	2013-07-28	18h43	neutral	C	300	pseudo	PAR	PAR2404-II-L2/1(3F)	PRA0602-I-I9/1(3F)	pseudo	PRA	3	Left	Left	252	11	4	1	6	46	161	0	0	Cloudy	in	1	23,8	131.8	10	0.4	0	27	231	15	101300	10	12	#2#3	1	7	7	0	0	0	0
414	2013-07-28	ML72	#4	E	2013-07-28	18h48	neutral	O	300	stri	VIL	VIL3031-II-N5/2(3F)	PRA2512-I-T5/2(3F)	pseudo	PRA	3	Right	Right	14	41	2	5	31	4	0	0	68	Stormy	in	2	23,7	134	8	0	0	26,7	231	15	101300	10	12	#2#3	1	7	7	0	0	0	0
415	2013-07-28	ML72	#1	E	2013-07-28	19h37	neutral	C	300	stri	VIL	VIL3031-II-N5/2(3F)	PRA2512-I-T5/2(3F)	pseudo	PRA	3	Right	Neutral	137	78	2	1	2	78	94	77	0	Stormy	in	2	22,8	56	4	0.3	0	26,3	231	15	101300	10	12	#2#3	1	7	7	0	0	0	0
416	2013-07-28	AB43	#2	E	2013-07-28	19h12	neutral	C	300	pseudo	PRA	PRA0602-I-I9/1(3F)	PAR2404-II-L2/1(3F)	pseudo	PAR	3	Left	Neutral	73	0	5	0	1	21	0	0	94	Cloudy	in	1	22,8	119.2	9	0.4	0	26,1	231	15	101300	10	12	#2#3	1	7	7	0	0	0	0
417	2013-07-28	AB44	#2	E	2013-07-28	19h21	neutral	C	300	pseudo	PRA	PRA0602-I-I9/1(3F)	PAR2404-II-L2/1(3F)	pseudo	PAR	3	Right	Neutral	19	62	2	5	1	8	0	0	98	Cloudy	in	1	23,1	120.6	8	0	0	26,2	231	15	101300	10	12	#2#3	1	7	7	0	0	0	0
418	2013-07-28	AB45	#2	E	2013-07-28	19h45	neutral	CO	300	pseudo	PAR	PAR2404-II-L2/1(3F)	PRA0602-I-I9/1(3F)	pseudo	PRA	3	Left	Neutral	149	0	4	0	1	10	0	0	145	Cloudy	in	1	22,4	43	4	0	0	26,1	231	15	101300	10	12	#2#3	1	7	7	0	0	0	0
419	2013-07-28	AB46	#2	E	2013-07-28	20h06	neutral	CO	300	pseudo	PAR	PAR2404-II-L2/1(3F)	PRA0602-I-I9/1(3F)	pseudo	PRA	3	Left	Right	124	103	7	5	1	17	0	0	0	Cloudy	in	1	22	41.6	4	0	0	25,5	231	15	101300	10	12	#2#3	1	7	7	0	0	0	0
420	2013-07-28	AB45	#2	E	2013-07-28	20h25	neutral	CO	300	pseudo	PAR	PAR2404-II-L2/1(3F)	PRA0602-I-I9/1(3F)	pseudo	PRA	3	Left	Left	188	0	7	0	1	41	86	0	0	Cloudy	in	1	22	20	0	0	0	25,3	231	15	101300	10	12	#2#3	1	7	7	0	0	0	0
421	2013-07-28	AB46	#2	E	2013-07-28	20h42	neutral	CO	300	pseudo	PRA	PRA0602-I-I9/1(3F)	PAR2404-II-L2/1(3F)	pseudo	PAR	3	Left	Neutral	81	26	4	1	67	17	0	0	165	Cloudy	in	1	21,5	8	0	0	0	25,2	231	15	101300	10	12	#2#3	1	7	7	0	0	0	0
422	2013-07-28	ML73	#1	E	2013-07-28	20h10	neutral	C	300	pseudo	PRA	PRA2512-I-T5/2(3F)	VIL3031-II-N5/2(3F)	stri	VIL	3	Right	Neutral	51	113	1	4	65	85	0	84	65	Stormy	in	2	21,9	32.4	3	0	0	25,4	231	15	101300	10	12	#2#3	1	7	7	0	0	0	0
423	2013-07-28	ML74	#4	E	2013-07-28	18h07	neutral	O	300	pseudo	PRA	PRA2512-I-T5/2(3F)	VIL3031-II-N5/2(3F)	stri	VIL	3	Left	Neutral	109	16	9	3	33	1	0	0	0	Stormy	in	2	24,7	236	16	0.1	0	27	231	15	101300	10	12	#2#3	1	7	7	0	0	0	0
424	2013-07-28	ML75	#4	E	2013-07-28	18h15	neutral	O	300	pseudo	PRA	PRA2512-I-T5/2(3F)	VIL3031-II-N5/2(3F)	stri	VIL	3	Right	Left	29	116	4	4	49	43	0	0	0	Stormy	in	2	25,1	159.6	10	0	0	28	231	15	101300	10	12	#2#3	1	7	7	0	0	0	0
425	2013-07-28	ML76	#4	E	2013-07-28	18h22	neutral	O	300	pseudo	PRA	PRA2512-I-T5/2(3F)	VIL3031-II-N5/2(3F)	stri	VIL	3	Left	Right	36	19	4	1	43	11	0	0	198	Stormy	in	2	24,4	137.2	8	0	0	27,1	231	15	101300	10	12	#2#3	1	7	7	0	0	0	0
426	2013-07-28	ML76	#4	E	2013-07-28	19h02	neutral	O	300	stri	VIL	VIL3031-II-N5/2(3F)	PRA2512-I-T5/2(3F)	pseudo	PRA	3	Left	Right	104	166	5	5	3	4	0	64	0	Stormy	in	2	23,1	102.8	8	0.5	0	26,4	231	15	101300	10	12	#2#3	1	7	7	0	0	0	0
427	2013-07-28	AB44	#3	E	2013-07-28	18h55	neutral	C	300	pseudo	PAR	PAR2404-II-L2/1(3F)	PRA0602-I-I9/1(3F)	pseudo	PRA	3	Left	Neutral	87	8	8	1	3	2	65	0	74	Cloudy	in	1	23,4	105	8	0	0	26,7	231	15	101300	10	12	#2#3	1	7	7	0	0	0	0
428	2013-07-28	AB42	#2	E	2013-07-28	19h02	neutral	C	300	pseudo	PRA	PRA0602-I-I9/1(3F)	PAR2404-II-L2/1(3F)	pseudo	PAR	3	Left	Neutral	25	0	3	0	199	4	0	0	199	Cloudy	in	1	23,1	102.8	8	0.5	0	26,4	231	15	101300	10	12	#2#3	1	7	7	0	0	0	0
429	2013-07-28	ML76	#1	E	2013-07-28	20h18	neutral	C	300	pseudo	PRA	PRA2512-I-T5/2(3F)	VIL3031-II-N5/2(3F)	stri	VIL	3	Left	Neutral	130	84	4	3	8	4	98	0	0	Stormy	in	2	22	20,6	0	0	0	25,3	231	15	101300	10	12	#2#3	1	7	7	0	0	0	0
430	2013-07-28	ML76	#1	E	2013-07-28	19h50	neutral	C	300	stri	VIL	VIL3031-II-N5/2(3F)	PRA2512-I-T5/2(3F)	pseudo	PRA	3	Right	Right	81	181	5	5	7	27	0	107	0	Stormy	in	2	22,3	39.2	4	0	0	25,9	231	15	101300	10	12	#2#3	1	7	7	0	0	0	0
431	2013-07-29	AB48	#3	F	2013-07-29	19h26	neutral	C	300	0	0	0	VIL2805-III-R5/1(2F)	stri	VIL	2	Left	Left	158	8	5	1	0	10	92	0	123	Cloudy	in	2	19,6	23	0	1,5	0	25	209	10	102340	10	12	#2#3	1	7	7	0	0	0	0
432	2013-07-29	AB47	#3	F	2013-07-29	19h51	neutral	CO	300	stri	VIL	VIL2805-III-R5/1(2F)	0	0	0	2	Left	Neutral	16	0	2	0	15	14	0	0	250	Cloudy	in	2	19,4	15	0	1,3	0	24,7	209	10	102340	10	12	#2#3	1	7	7	0	0	0	0
433	2013-07-29	AB47	#3	F	2013-07-29	19h15	neutral	C	300	0	0	0	VIL2805-III-R5/1(2F)	stri	VIL	2	Left	Neutral	217	19	3	1	0	11	160	0	54	Cloudy	in	2	19,7	40.3	3	1,5	0	25,1	209	10	102340	10	12	#2#3	1	7	7	0	0	0	0
434	2013-07-29	AB47	#3	F	2013-07-29	20h30	neutral	CO	300	0	0	0	VIL2805-III-R5/1(2F)	stri	VIL	2	NA	Neutral	0	0	0	0	300	0	0	0	300	Cloudy	in	2	19,3	10,5	0	1,1	0	25,9	209	10	102340	10	12	#2#3	1	7	7	0	0	0	0
435	2013-07-29	AB48	#3	F	2013-07-29	20h55	neutral	CO	300	0	0	0	VIL2805-III-R5/1(2F)	stri	VIL	2	Left	Neutral	31	138	2	2	20	17	0	137	104	Cloudy	in	2	19,2	2,3	0	1,7	0	24,3	209	10	102340	10	12	#2#3	1	7	7	0	0	0	0
436	2013-07-29	AB48	#3	F	2013-07-29	20h06	neutral	CO	300	stri	VIL	VIL2805-III-R5/1(2F)	0	0	0	2	Left	Right	122	91	3	4	26	55	0	0	0	Cloudy	in	2	19,4	22	0	1,8	0	25,3	209	10	102340	10	12	#2#3	1	7	7	0	0	0	0
437	2013-07-29	AB49	#3	F	2013-07-29	20h16	neutral	CO	300	stri	VIL	VIL2805-III-R5/1(2F)	0	0	0	2	Left	Left	274	26	1	1	0	26	274	0	0	Cloudy	in	2	19,4	19,3	0	1,5	0	25,6	209	10	102340	10	12	#2#3	1	7	7	0	0	0	0
438	2013-07-29	ML79	#1	F	2013-07-29	20h15	neutral	C	300	pseudo	PRA	PRA0602-I-I9/1(3F)	VIL3031-II-N5/2(3F)	stri	VIL	3	Right	Left	247	27	4	4	2	4	239	0	0	Cloudy	in	1	19,4	19,3	0	1,5	0	25,6	209	10	102340	10	12	#2#3	1	7	7	0	0	0	0
439	2013-07-29	ML80	#4	F	2013-07-29	17h50	neutral	CO	300	pseudo	PRA	PRA0602-I-I9/1(3F)	VIL3031-II-N5/2(3F)	stri	VIL	3	Right	Left	110	65	5	6	35	5	0	0	0	Cloudy	in	1	20,5	64.3	4	0.3	0	24,9	209	10	102340	10	12	#2#3	1	7	7	0	0	0	0
440	2013-07-29	AB49	#3	F	2013-07-29	21h07	neutral	CO	300	0	0	0	VIL2805-III-R5/1(2F)	stri	VIL	2	Left	Neutral	195	29	4	1	0	20	133	0	0	Cloudy	in	2	19,1	0	0	2,4	0	25,2	209	10	102340	10	12	#2#3	1	7	7	0	0	0	0
441	2013-07-29	ML79	#1	F	2013-07-29	19h28	neutral	C	300	stri	VIL	VIL3031-II-N5/2(3F)	PRA0602-I-I9/1(3F)	pseudo	PRA	3	Left	Neutral	199	57	4	2	2	19	0	0	0	Cloudy	in	1	19,5	23,3	0	1,6	0	25	209	10	102340	10	12	#2#3	1	7	7	0	0	0	0
442	2013-07-29	ML80	#1	F	2013-07-29	19h35	neutral	C	300	stri	VIL	VIL3031-II-N5/2(3F)	PRA0602-I-I9/1(3F)	pseudo	PRA	3	Right	Neutral	29	44	4	5	15	6	0	0	55	Cloudy	in	1	19,4	22,7	0	1,6	0	25,4	209	10	102340	10	12	#2#3	1	7	7	0	0	0	0
443	2013-07-29	ML80	#1	F	2013-07-29	20h24	neutral	C	300	pseudo	PRA	PRA0602-I-I9/1(3F)	VIL3031-II-N5/2(3F)	stri	VIL	3	Left	Neutral	113	47	5	4	30	8	57	0	0	Cloudy	in	1	19,3	11	0	2	0	25,8	209	10	102340	10	12	#2#3	1	7	7	0	0	0	0
444	2013-07-29	AB49	#3	F	2013-07-29	19h36	neutral	C	300	0	0	0	VIL2805-III-R5/1(2F)	stri	VIL	2	Left	Neutral	174	61	8	1	0	60	59	60	0	Cloudy	in	2	19,4	22	0	1,5	0	25,3	209	10	102340	10	12	#2#3	1	7	7	0	0	0	0
445	2013-07-29	ML78	#4	F	2013-07-29	17h35	neutral	CO	300	pseudo	PRA	PRA0602-I-I9/1(3F)	VIL3031-II-N5/2(3F)	stri	VIL	3	Right	Neutral	0	2	0	1	1	2	0	0	296	Cloudy	in	1	20,6	98.7	6	0	0	25,5	209	10	102340	10	12	#2#3	1	7	7	0	0	0	0
446	2013-07-29	ML78	#4	F	2013-07-29	18h27	neutral	CO	300	stri	VIL	VIL3031-II-N5/2(3F)	PRA0602-I-I9/1(3F)	pseudo	PRA	3	Left	Right	58	21	8	3	4	13	0	0	76	Cloudy	in	1	20	65.7	3	0.3	0	25,2	209	10	102340	10	12	#2#3	1	7	7	0	0	0	0
447	2013-07-29	ML78	#1	F	2013-07-29	19h21	neutral	C	300	stri	VIL	VIL3031-II-N5/2(3F)	PRA0602-I-I9/1(3F)	pseudo	PRA	3	Left	Left	139	54	7	4	15	4	0	0	0	Cloudy	in	1	19,6	28,7	0	1,6	0	25	209	10	102340	10	12	#2#3	1	7	7	0	0	0	0
448	2013-07-29	ML78	#1	F	2013-07-29	20h08	neutral	C	300	pseudo	PRA	PRA0602-I-I9/1(3F)	VIL3031-II-N5/2(3F)	stri	VIL	3	Right	Neutral	71	99	3	7	27	3	0	0	0	Cloudy	in	1	19,4	21	0	1,2	0	25,4	209	10	102340	10	12	#2#3	1	7	7	0	0	0	0
449	2013-07-29	ML79	#4	F	2013-07-29	17h42	neutral	CO	300	pseudo	PRA	PRA0602-I-I9/1(3F)	VIL3031-II-N5/2(3F)	stri	VIL	3	Left	Right	59	49	6	5	15	4	0	0	0	Cloudy	in	1	20,4	81.3	3	0	0	25,2	209	10	102340	10	12	#2#3	1	7	7	0	0	0	0
450	2013-07-29	ML79	#4	F	2013-07-29	18h34	neutral	CO	300	stri	VIL	VIL3031-II-N5/2(3F)	PRA0602-I-I9/1(3F)	pseudo	PRA	3	Right	Right	169	61	4	3	0	20	89	0	0	Cloudy	in	1	19,9	67.3	3	1,5	0	25,2	209	10	102340	10	12	#2#3	1	7	7	0	0	0	0
451	2013-07-29	AB49	#2	F	2013-07-29	17h55	neutral	O	300	stri	VIL	VIL2805-III-R5/1(2F)	0	0	0	2	Left	Neutral	78	27	4	1	1	31	0	0	182	Cloudy	in	2	20,3	63	4	0	0	24,7	209	10	102340	10	12	#2#3	1	7	7	0	0	0	0
452	2013-07-29	AB47	#2	F	2013-07-29	18h12	neutral	O	300	0	0	0	VIL2805-III-R5/1(2F)	stri	VIL	2	Left	Neutral	37	97	5	12	1	15	0	0	0	Cloudy	in	2	20,2	63.7	4	0.4	0	25,1	209	10	102340	10	12	#2#3	1	7	7	0	0	0	0
453	2013-07-29	AB48	#2	F	2013-07-29	18h21	neutral	O	300	0	0	0	VIL2805-III-R5/1(2F)	stri	VIL	2	Right	Neutral	168	65	7	4	1	11	0	0	0	Cloudy	in	2	20,1	65.7	3	0.2	0	25,2	209	10	102340	10	12	#2#3	1	7	7	0	0	0	0
454	2013-07-29	ML80	#4	F	2013-07-29	18h41	neutral	CO	300	stri	VIL	VIL3031-II-N5/2(3F)	PRA0602-I-I9/1(3F)	pseudo	PRA	3	Left	Left	103	91	6	7	3	9	0	0	0	Cloudy	in	1	20	65.3	4	0.5	0	25,2	209	10	102340	10	12	#2#3	1	7	7	0	0	0	0
455	2013-07-29	AB48	#2	F	2013-07-29	18h59	neutral	C	300	stri	VIL	VIL2805-III-R5/1(2F)	0	0	0	2	Left	Right	193	56	4	4	1	119	118	0	0	Cloudy	in	2	19,8	53.7	3	0.4	0	25,3	209	10	102340	10	12	#2#3	1	7	7	0	0	0	0
456	2013-07-29	AB49	#2	F	2013-07-29	19h06	neutral	C	300	stri	VIL	VIL2805-III-R5/1(2F)	0	0	0	2	Left	Left	299	0	1	0	1	299	298	0	0	Cloudy	in	2	19,7	51.5	0	1,5	0	24,7	209	10	102340	10	12	#2#3	1	7	7	0	0	0	0
457	2013-07-29	ML77	#1	F	2013-07-29	19h12	neutral	C	300	stri	VIL	VIL3031-II-N5/2(3F)	PRA0602-I-I9/1(3F)	pseudo	PRA	3	Right	Left	134	88	5	5	41	18	0	0	0	Cloudy	in	1	19,7	45.3	4	1,1	0	25	209	10	102340	10	12	#2#3	1	7	7	0	0	0	0
458	2013-07-29	ML77	#1	F	2013-07-29	20h02	neutral	C	180	pseudo	PRA	PRA0602-I-I9/1(3F)	VIL3031-II-N5/2(3F)	stri	VIL	3	Right	Left	27	39	2	2	35	24	0	0	74	Cloudy	in	1	19,4	18,7	0	0.7	0	24,9	209	10	102340	10	12	#2#3	1	7	7	0	0	0	0
459	2013-07-29	ML81	#4	F	2013-07-29	18h47	neutral	CO	300	stri	VIL	VIL3031-II-N5/2(3F)	PRA0602-I-I9/1(3F)	pseudo	PRA	3	Right	Neutral	30	80	4	3	3	9	0	0	72	Cloudy	in	1	19,9	62.7	4	0.5	0	25,2	209	10	102340	10	12	#2#3	1	7	7	0	0	0	0
460	2013-07-29	ML81	#1	F	2013-07-29	19h42	neutral	C	300	stri	VIL	VIL3031-II-N5/2(3F)	PRA0602-I-I9/1(3F)	pseudo	PRA	3	Left	Neutral	135	90	5	7	5	12	92	0	0	Cloudy	in	1	19,4	19	0	2,1	0	24,9	209	10	102340	10	12	#2#3	1	7	7	0	0	0	0
461	2013-07-29	ML81	#1	F	2013-07-29	20h31	neutral	C	300	pseudo	PRA	PRA0602-I-I9/1(3F)	VIL3031-II-N5/2(3F)	stri	VIL	3	Left	Right	105	56	5	4	24	3	0	0	0	Cloudy	in	1	19,3	11	0	1,2	0	25,8	209	10	102340	10	12	#2#3	1	7	7	0	0	0	0
462	2013-07-29	AB47	#2	F	2013-07-29	17h33	neutral	O	300	stri	VIL	VIL2805-III-R5/1(2F)	0	0	0	2	Left	Left	128	37	10	6	1	3	0	0	0	Cloudy	in	2	20,7	99.7	6	0	0	25,4	209	10	102340	10	12	#2#3	1	7	7	0	0	0	0
463	2013-07-29	AB48	#2	F	2013-07-29	17h43	neutral	O	300	stri	VIL	VIL2805-III-R5/1(2F)	0	0	0	2	Left	Neutral	139	51	7	6	2	6	68	0	0	Cloudy	in	2	20,4	75.7	4	0	0	25,2	209	10	102340	10	12	#2#3	1	7	7	0	0	0	0
464	2013-07-29	AB47	#2	F	2013-07-29	18h50	neutral	C	300	stri	VIL	VIL2805-III-R5/1(2F)	0	0	0	2	Right	Left	271	22	5	2	1	9	212	0	0	Cloudy	in	2	19,9	60.7	3	0	0	25,3	209	10	102340	10	12	#2#3	1	7	7	0	0	0	0
465	2013-07-29	ML77	#4	F	2013-07-29	17h28	neutral	CO	300	pseudo	PRA	PRA2512-I-T5/2(3F)	VIL3031-II-N5/2(3F)	stri	VIL	3	Left	Left	50	124	6	5	1	2	0	57	0	Cloudy	in	1	20,8	107.3	6	0	0	25,3	209	10	102340	10	12	#2#3	1	7	7	0	0	0	0
466	2013-07-29	ML77	#4	F	2013-07-29	18h20	neutral	CO	300	stri	VIL	VIL3031-II-N5/2(3F)	PRA0602-I-I9/1(3F)	pseudo	PRA	3	Right	Left	137	83	7	8	11	21	0	0	0	Cloudy	in	1	20,1	65.7	3	0.2	0	25,2	209	10	102340	10	12	#2#3	1	7	7	0	0	0	0
467	2013-07-29	AB49	#2	F	2013-07-29	18h32	neutral	O	300	0	0	0	VIL2805-III-R5/1(2F)	stri	VIL	2	Left	Neutral	62	66	7	9	1	12	0	0	0	Cloudy	in	2	19,9	67	3	1	0	25,2	209	10	102340	10	12	#2#3	1	7	7	0	0	0	0
468	2013-07-29	ML81	#4	F	2013-07-29	17h58	neutral	CO	300	pseudo	PRA	PRA0602-I-I9/1(3F)	VIL3031-II-N5/2(3F)	stri	VIL	3	Left	Left	92	22	12	5	15	12	0	0	0	Cloudy	in	1	20,1	64.3	5	0	0	24,6	209	10	102340	10	12	#2#3	1	7	7	0	0	0	0
469	2013-07-30	AB50	#2	E	2013-07-30	17h42	pseudo	C	300	pseudo	PAR	PAR2404-III-M5/2(2F)	PAR2404-II-L2/1(2F)	pseudo	PAR	2	NA	Neutral	0	0	0	0	300	0	0	0	300	Sunny	out	1	27,6	571.6	39	0.9	0	31,3	263	10	102140	9	12	#2#3	1	8	23,5	1	4	0.5	0
470	2013-07-30	AB51	#2	E	2013-07-30	17h58	pseudo	C	300	pseudo	PAR	PAR2404-III-M5/2(2F)	PAR2404-II-L2/1(2F)	pseudo	PAR	2	Right	Right	0	282	0	4	2	39	0	208	0	Sunny	out	1	27,5	528.4	36	1,5	0	30,7	263	10	102140	9	12	#2#3	1	8	23,5	1	4	0.5	0
471	2013-07-30	AB50	#2	E	2013-07-30	18h10	pseudo	C	300	pseudo	PAR	PAR2404-II-L2/1(2F)	PAR2404-III-M5/2(2F)	pseudo	PAR	2	Right	Right	0	297	0	2	1	15	0	281	0	Sunny	out	1	27,8	496.5	24	1,3	0	31,1	263	10	102140	9	12	#2#3	1	8	23,5	1	4	0.5	0
472	2013-07-30	ML84	#1	E	2013-07-30	19h51	pseudo	C	300	stri	VIL	VIL3031-II-N5/2(3F)	PRA0602-I-I9/1(3F)	pseudo	PRA	3	Left	Neutral	118	0	1	0	2	118	117	0	122	Sunny	out	2	26,3	193.8	12	0	0	26,8	263	10	102140	9	12	#2#3	1	8	23,5	1	4	0.5	0
473	2013-07-30	ML84	#1	E	2013-07-30	20h30	pseudo	C	300	pseudo	PRA	PRA0602-I-I9/1(3F)	VIL3031-II-N5/2(3F)	stri	VIL	3	Right	Left	120	51	3	2	112	32	62	0	112	Sunny	out	2	21	19,4	0	0	0	25	263	10	102140	9	12	#2#3	1	8	23,5	1	4	0.5	0
474	2013-07-30	ML85	#4	E	2013-07-30	18h10	pseudo	CO	300	pseudo	PRA	PRA0602-I-I9/1(3F)	VIL3031-II-N5/2(3F)	stri	VIL	3	Left	Left	253	0	1	0	47	253	252	0	47	Sunny	out	2	27,8	496.5	24	1,3	0	31,1	263	10	102140	9	12	#2#3	1	8	23,5	1	4	0.5	0
475	2013-07-30	ML82	#4	E	2013-07-30	17h48	pseudo	CO	300	pseudo	PRA	PRA0602-I-I9/1(3F)	VIL3031-II-N5/2(3F)	stri	VIL	3	NA	Neutral	0	0	0	0	300	0	0	0	300	Sunny	out	2	27,6	555	36	1,5	0	31,3	263	10	102140	9	12	#2#3	1	8	23,5	1	4	0.5	0
476	2013-07-30	ML82	#4	E	2013-07-30	18h42	pseudo	CO	300	stri	VIL	VIL3031-II-N5/2(3F)	PRA0602-I-I9/1(3F)	pseudo	PRA	3	NA	Neutral	0	0	0	0	300	0	0	0	300	Sunny	out	2	26,6	350.2	22	1,1	0	30.2	263	10	102140	9	12	#2#3	1	8	23,5	1	4	0.5	0
477	2013-07-30	ML82	#1	E	2013-07-30	19h38	pseudo	C	300	stri	VIL	VIL3031-II-N5/2(3F)	PRA0602-I-I9/1(3F)	pseudo	PRA	3	Left	Neutral	200	0	1	0	33	200	180	0	98	Sunny	out	2	26,9	243.2	16	0.9	0	27,3	263	10	102140	9	12	#2#3	1	8	23,5	1	4	0.5	0
478	2013-07-30	ML82	#1	E	2013-07-30	20h17	pseudo	C	300	pseudo	PRA	PRA0602-I-I9/1(3F)	VIL3031-II-N5/2(3F)	stri	VIL	3	Left	Neutral	22	2	1	1	132	22	0	0	265	Sunny	out	2	21,8	25	0	0	0	25,3	263	10	102140	9	12	#2#3	1	8	23,5	1	4	0.5	0
479	2013-07-30	ML83	#4	E	2013-07-30	17h56	pseudo	CO	300	pseudo	PRA	PRA0602-I-I9/1(3F)	VIL3031-II-N5/2(3F)	stri	VIL	3	Left	Left	257	11	3	1	0	53	200	0	0	Sunny	out	2	27,4	534.6	36	1,6	0	30,9	263	10	102140	9	12	#2#3	1	8	23,5	1	4	0.5	0
480	2013-07-30	ML83	#4	E	2013-07-30	18h49	pseudo	CO	300	stri	VIL	VIL3031-II-N5/2(3F)	PRA0602-I-I9/1(3F)	pseudo	PRA	3	Left	Left	285	0	1	0	10	108	283	0	0	Sunny	out	2	26,9	358.6	24	1,2	0	30	263	10	102140	9	12	#2#3	1	8	23,5	1	4	0.5	0
481	2013-07-30	ML83	#1	E	2013-07-30	19h44	pseudo	C	300	stri	VIL	VIL3031-II-N5/2(3F)	PRA0602-I-I9/1(3F)	pseudo	PRA	3	Left	Left	293	0	1	0	7	293	235	0	0	Sunny	out	2	26,3	220.8	16	0.2	0	27,1	263	10	102140	9	12	#2#3	1	8	23,5	1	4	0.5	0
482	2013-07-30	AB51	#2	E	2013-07-30	18h20	pseudo	C	300	pseudo	PAR	PAR2404-II-L2/1(2F)	PAR2404-III-M5/2(2F)	pseudo	PAR	2	Left	Neutral	40	197	2	1	16	4	0	196	0	Sunny	out	1	27,7	470.8	32	0.8	0	30,9	263	10	102140	9	12	#2#3	1	8	23,5	1	4	0.5	0
483	2013-07-30	AB50	#2	E	2013-07-30	18h45	pseudo	O	300	pseudo	PAR	PAR2404-III-M5/2(2F)	PAR2404-II-L2/1(2F)	pseudo	PAR	2	Left	Neutral	255	0	2	0	12	162	253	0	0	Sunny	out	1	26,7	366.2	23	1,1	0	30	263	10	102140	9	12	#2#3	1	8	23,5	1	4	0.5	0
484	2013-07-30	ML84	#4	E	2013-07-30	18h57	pseudo	CO	300	stri	VIL	VIL3031-II-N5/2(3F)	PRA0602-I-I9/1(3F)	pseudo	PRA	3	Left	Left	275	0	2	0	1	275	273	0	0	Sunny	out	2	27	361	24	1,3	0	29,7	263	10	102140	9	12	#2#3	1	8	23,5	1	4	0.5	0
485	2013-07-30	AB51	#2	E	2013-07-30	18h57	pseudo	O	300	pseudo	PAR	PAR2404-III-M5/2(2F)	PAR2404-II-L2/1(2F)	pseudo	PAR	2	Left	Right	230	31	2	2	1	19	210	0	0	Sunny	out	1	27	361	24	1,3	0	29,7	263	10	102140	9	12	#2#3	1	8	23,5	1	4	0.5	0
486	2013-07-30	AB54	#3	E	2013-07-30	20h23	pseudo	O	300	pseudo	PAR	PAR2404-II-L2/1(2F)	PAR2404-III-M5/2(2F)	pseudo	PAR	2	Right	Left	149	27	3	2	8	23	78	0	63	Sunny	out	1	21,5	22	0	0	0	25,1	263	10	102140	9	12	#2#3	1	8	23,5	1	4	0.5	0
487	2013-07-30	AB53	#3	E	2013-07-30	20h45	pseudo	CO	300	pseudo	PAR	PAR2404-III-M5/2(2F)	PAR2404-II-L2/1(2F)	pseudo	PAR	2	Left	Left	64	206	3	2	4	9	0	147	0	Sunny	out	1	20,4	12,6	0	0	0	24,6	263	10	102140	9	12	#2#3	1	8	23,5	1	4	0.5	0
488	2013-07-30	AB53	#3	E	2013-07-30	21h12	pseudo	CO	300	pseudo	PAR	PAR2404-II-L2/1(2F)	PAR2404-III-M5/2(2F)	pseudo	PAR	2	Left	Right	202	10	3	1	6	55	120	0	0	Sunny	out	1	20	1,2	0	0.9	0	24,6	263	10	102140	9	12	#2#3	1	8	23,5	1	4	0.5	0
489	2013-07-30	ML85	#4	E	2013-07-30	19h03	pseudo	CO	300	stri	VIL	VIL3031-II-N5/2(3F)	PRA0602-I-I9/1(3F)	pseudo	PRA	3	Left	Left	299	0	1	0	1	299	297	0	0	Sunny	out	2	27,1	347.2	24	0.9	0	29,6	263	10	102140	9	12	#2#3	1	8	23,5	1	4	0.5	0
490	2013-07-30	ML85	#1	E	2013-07-30	19h59	pseudo	C	300	stri	VIL	VIL3031-II-N5/2(3F)	PRA0602-I-I9/1(3F)	pseudo	PRA	3	Left	Left	177	0	3	0	28	4	110	0	0	Sunny	out	2	24,3	35	4	0.1	0	26,1	263	10	102140	9	12	#2#3	1	8	23,5	1	4	0.5	0
491	2013-07-30	ML85	#1	E	2013-07-30	20h37	pseudo	C	300	pseudo	PRA	PRA0602-I-I9/1(3F)	VIL3031-II-N5/2(3F)	stri	VIL	3	NA	Neutral	0	0	0	0	300	0	0	0	300	Sunny	out	2	20,9	16,4	0	0	0	24,8	263	10	102140	9	12	#2#3	1	8	23,5	1	4	0.5	0
492	2013-07-30	ML86	#4	E	2013-07-30	18h17	pseudo	CO	300	pseudo	PRA	PRA0602-I-I9/1(3F)	VIL3031-II-N5/2(3F)	stri	VIL	3	NA	Neutral	0	0	0	0	300	0	0	0	300	Sunny	out	2	27,3	443.2	30	1,1	0	30,4	263	10	102140	9	12	#2#3	1	8	23,5	1	4	0.5	0
493	2013-07-30	ML86	#4	E	2013-07-30	19h10	pseudo	CO	300	stri	VIL	VIL3031-II-N5/2(3F)	PRA0602-I-I9/1(3F)	pseudo	PRA	3	NA	Neutral	0	0	0	0	300	0	0	0	300	Sunny	out	2	27,3	331	22	0.7	0	29,4	263	10	102140	9	12	#2#3	1	8	23,5	1	4	0.5	0
494	2013-07-30	ML86	#1	E	2013-07-30	20h06	pseudo	C	300	stri	VIL	VIL3031-II-N5/2(3F)	PRA0602-I-I9/1(3F)	pseudo	PRA	3	Right	Left	292	6	1	1	2	292	291	0	0	Sunny	out	2	22,9	29,6	2	0	0	26	263	10	102140	9	12	#2#3	1	8	23,5	1	4	0.5	0
495	2013-07-30	ML83	#1	E	2013-07-30	20h24	pseudo	C	300	pseudo	PRA	PRA0602-I-I9/1(3F)	VIL3031-II-N5/2(3F)	stri	VIL	3	Right	Neutral	33	19	1	2	71	9	0	0	245	Sunny	out	2	21,4	21,6	0	0	0	25,1	263	10	102140	9	12	#2#3	1	8	23,5	1	4	0.5	0
496	2013-07-30	ML84	#4	E	2013-07-30	18h03	pseudo	CO	300	pseudo	PRA	PRA0602-I-I9/1(3F)	VIL3031-II-N5/2(3F)	stri	VIL	3	Left	Right	74	7	1	1	1	74	73	0	217	Sunny	out	2	27,6	512	35	1,2	0	30,7	263	10	102140	9	12	#2#3	1	8	23,5	1	4	0.5	0
497	2013-07-30	ML86	#1	E	2013-07-30	20h44	pseudo	C	300	pseudo	PRA	PRA0602-I-I9/1(3F)	VIL3031-II-N5/2(3F)	stri	VIL	3	Left	Right	77	35	3	1	2	16	0	0	107	Sunny	out	2	20,4	13	0	0	0	24,5	263	10	102140	9	12	#2#3	1	8	23,5	1	4	0.5	0
498	2013-07-31	ML87	#1	F	2013-07-31	19h46	pseudo	O	300	stri	LUC	LUC1002-II-R2/1(2F)	PAR2404-III-M5/2(2F)	pseudo	PAR	2	NA	Neutral	0	0	0	0	300	0	0	0	300	Sunny	out	1	29,8	223	16	0.4	0	29,9	302	10	101360	9	11	NA	2	NA	NA	NA	NA	NA	0
499	2013-07-31	ML88	#4	F	2013-07-31	19h01	pseudo	C	300	stri	LUC	LUC1002-II-R2/1(2F)	PAR2404-III-M5/2(2F)	pseudo	PAR	2	Left	Neutral	153	64	2	1	2	19	133	63	0	Sunny	out	1	31,8	357	24	0.8	0	33.4	302	10	101360	9	11	NA	2	NA	NA	NA	NA	NA	0
500	2013-07-31	ML88	#1	F	2013-07-31	19h55	pseudo	O	300	stri	LUC	LUC1002-II-R2/1(2F)	PAR2404-III-M5/2(2F)	pseudo	PAR	2	Left	Left	298	0	1	0	2	298	297	0	0	Sunny	out	1	28,8	39.2	1	0.1	0	29,8	302	10	101360	9	11	NA	2	NA	NA	NA	NA	NA	0
501	2013-07-31	ML89	#4	F	2013-07-31	18h22	pseudo	C	300	pseudo	PAR	PAR2404-III-M5/2(2F)	LUC1002-II-R2/1(2F)	stri	LUC	2	Left	Left	121	158	2	1	2	51	69	157	0	Sunny	out	1	32.1	471.8	31	1,4	0	35	302	10	101360	9	11	NA	2	NA	NA	NA	NA	NA	0
502	2013-07-31	ML89	#4	F	2013-07-31	19h08	pseudo	C	300	stri	LUC	LUC1002-II-R2/1(2F)	PAR2404-III-M5/2(2F)	pseudo	PAR	2	Left	Neutral	153	64	2	1	2	19	133	63	0	Sunny	out	1	31.6	336.2	24	0.4	0	32.5	302	10	101360	9	11	NA	2	NA	NA	NA	NA	NA	0
503	2013-07-31	ML89	#1	F	2013-07-31	20h01	pseudo	O	300	stri	LUC	LUC1002-II-R2/1(2F)	PAR2404-III-M5/2(2F)	pseudo	PAR	2	Left	Left	73	44	2	2	2	43	0	0	179	Sunny	out	1	26,7	24	0	0.1	0	29,1	302	10	101360	9	11	NA	2	NA	NA	NA	NA	NA	0
504	2013-07-31	ML88	#1	F	2013-07-31	20h43	pseudo	O	300	pseudo	PAR	PAR2404-III-M5/2(2F)	LUC1002-II-R2/1(2F)	stri	LUC	2	Right	Neutral	238	9	3	2	16	6	150	0	0	Sunny	out	1	24,4	10,8	0	1,5	0	26,4	302	10	101360	9	11	NA	2	NA	NA	NA	NA	NA	0
505	2013-07-31	ML90	#4	F	2013-07-31	18h29	pseudo	C	300	pseudo	PAR	PAR2404-III-M5/2(2F)	LUC1002-II-R2/1(2F)	stri	LUC	2	Left	Left	211	39	3	2	0	41	83	0	0	Sunny	out	1	32.1	450.2	30	1,8	0	34.8	302	10	101360	9	11	NA	2	NA	NA	NA	NA	NA	0
506	2013-07-31	ML90	#4	F	2013-07-31	19h15	pseudo	C	300	stri	LUC	LUC1002-II-R2/1(2F)	PAR2404-III-M5/2(2F)	pseudo	PAR	2	Left	Neutral	133	11	2	1	0	125	124	0	86	Sunny	out	1	31,8	315.6	20	0.2	0	31.4	302	10	101360	9	11	NA	2	NA	NA	NA	NA	NA	0
507	2013-07-31	ML90	#1	F	2013-07-31	20h07	pseudo	O	300	stri	LUC	LUC1002-II-R2/1(2F)	PAR2404-III-M5/2(2F)	pseudo	PAR	2	Left	Left	227	25	2	1	24	201	200	0	0	Sunny	out	1	25,7	21	0	0.7	0	28,3	302	10	101360	9	11	NA	2	NA	NA	NA	NA	NA	0
508	2013-07-31	ML89	#1	F	2013-07-31	20h50	pseudo	O	300	pseudo	PAR	PAR2404-III-M5/2(2F)	LUC1002-II-R2/1(2F)	stri	LUC	2	Left	Right	251	32	2	2	10	187	249	0	0	Sunny	out	1	24,6	8,6	0	2,4	0	26,2	302	10	101360	9	11	NA	2	NA	NA	NA	NA	NA	0
509	2013-07-31	ML90	#1	F	2013-07-31	20h57	pseudo	O	300	pseudo	PAR	PAR2404-III-M5/2(2F)	LUC1002-II-R2/1(2F)	stri	LUC	2	Left	Left	152	57	4	2	2	3	88	0	79	Sunny	out	1	24,3	6	0	2	0	26,3	302	10	101360	9	11	NA	2	NA	NA	NA	NA	NA	0
510	2013-07-31	ML91	#4	F	2013-07-31	18h36	pseudo	C	300	pseudo	PAR	PAR2404-III-M5/2(2F)	LUC1002-II-R2/1(2F)	stri	LUC	2	Left	Right	108	84	3	3	8	100	99	0	76	Sunny	out	1	32.2	436.2	28	1,1	0	34.6	302	10	101360	9	11	NA	2	NA	NA	NA	NA	NA	0
511	2013-07-31	ML87	#1	F	2013-07-31	20h38	pseudo	O	300	pseudo	PAR	PAR2404-III-M5/2(2F)	LUC1002-II-R2/1(2F)	stri	LUC	2	Left	Left	298	0	1	0	2	298	297	0	0	Sunny	out	1	24,2	12,4	0	1	0	26,7	302	10	101360	9	11	NA	2	NA	NA	NA	NA	NA	0
512	2013-07-31	ML88	#4	F	2013-07-31	18h16	pseudo	C	300	pseudo	PAR	PAR2404-III-M5/2(2F)	LUC1002-II-R2/1(2F)	stri	LUC	2	Right	Left	255	10	1	1	20	10	235	0	0	Sunny	out	1	32.3	451.6	30	1,5	0	35.2	302	10	101360	9	11	NA	2	NA	NA	NA	NA	NA	0
513	2013-07-31	AB57	#2	F	2013-07-31	20h06	pseudo	O	300	stri	VIL	VIL3031-II-N5/2(3F)	VIL1330-I-G11/1(3F)	stri	VIL	3	Left	Neutral	117	6	5	1	26	3	58	0	86	Sunny	out	2	25,8	21,4	0	0.5	0	28,5	302	10	101360	9	11	NA	2	NA	NA	NA	NA	NA	0
514	2013-07-31	AB55	#2	F	2013-07-31	20h30	pseudo	CO	300	stri	VIL	VIL1330-I-G11/1(3F)	VIL3031-II-N5/2(3F)	stri	VIL	3	Left	Left	282	0	4	0	1	9	222	0	0	Sunny	out	2	24,4	14,8	0	0.4	0	27	302	10	101360	9	11	NA	2	NA	NA	NA	NA	NA	0
515	2013-07-31	AB55	#5	F	2013-07-31	17h49	pseudo	C	300	stri	VIL	VIL1330-I-G11/1(3F)	VIL3031-II-N5/2(3F)	stri	VIL	3	Left	Left	298	0	1	0	2	298	297	0	0	Sunny	out	2	32.5	568	38	1,2	0	35.2	302	10	101360	9	11	NA	2	NA	NA	NA	NA	NA	0
516	2013-07-31	AB56	#5	F	2013-07-31	18h01	pseudo	C	300	stri	VIL	VIL1330-I-G11/1(3F)	VIL3031-II-N5/2(3F)	stri	VIL	3	Left	Neutral	132	2	1	1	1	132	131	0	150	Sunny	out	2	32.4	512.2	35	1,3	0	35.1	302	10	101360	9	11	NA	2	NA	NA	NA	NA	NA	0
517	2013-07-31	AB57	#5	F	2013-07-31	18h16	pseudo	C	300	stri	VIL	VIL1330-I-G11/1(3F)	VIL3031-II-N5/2(3F)	stri	VIL	3	Right	Neutral	0	22	0	2	4	6	0	0	254	Sunny	out	2	32.3	451.6	30	1,5	0	35.2	302	10	101360	9	11	NA	2	NA	NA	NA	NA	NA	0
518	2013-07-31	AB55	#5	F	2013-07-31	18h27	pseudo	C	300	stri	VIL	VIL3031-II-N5/2(3F)	VIL1330-I-G11/1(3F)	stri	VIL	3	Right	Right	0	294	0	1	6	294	0	293	0	Sunny	out	2	32.2	455.8	30	1,6	0	34.9	302	10	101360	9	11	NA	2	NA	NA	NA	NA	NA	0
519	2013-07-31	AB56	#5	F	2013-07-31	18h38	pseudo	C	300	stri	VIL	VIL3031-II-N5/2(3F)	VIL1330-I-G11/1(3F)	stri	VIL	3	Right	Neutral	0	268	0	2	1	239	0	238	0	Sunny	out	2	32.2	429.4	28	1,1	0	34.3	302	10	101360	9	11	NA	2	NA	NA	NA	NA	NA	0
520	2013-07-31	AB57	#5	F	2013-07-31	18h51	pseudo	C	300	stri	VIL	VIL3031-II-N5/2(3F)	VIL1330-I-G11/1(3F)	stri	VIL	3	NA	Neutral	0	0	0	0	300	0	0	0	300	Sunny	out	2	32.1	387	25	0.6	0	33.6	302	10	101360	9	11	NA	2	NA	NA	NA	NA	NA	0
521	2013-07-31	AB55	#5	F	2013-07-31	19h01	pseudo	O	300	stri	VIL	VIL1330-I-G11/1(3F)	VIL3031-II-N5/2(3F)	stri	VIL	3	NA	Neutral	0	0	0	0	300	0	0	0	300	Sunny	out	2	31,8	357	24	0.8	0	33.4	302	10	101360	9	11	NA	2	NA	NA	NA	NA	NA	0
522	2013-07-31	AB56	#5	F	2013-07-31	19h13	pseudo	O	300	stri	VIL	VIL1330-I-G11/1(3F)	VIL3031-II-N5/2(3F)	stri	VIL	3	NA	Neutral	0	0	0	0	300	0	0	0	300	Sunny	out	2	31,8	321.2	20	0.1	0	31.6	302	10	101360	9	11	NA	2	NA	NA	NA	NA	NA	0
523	2013-07-31	AB57	#5	F	2013-07-31	19h25	pseudo	O	300	stri	VIL	VIL1330-I-G11/1(3F)	VIL3031-II-N5/2(3F)	stri	VIL	3	Right	Neutral	0	23	0	2	1	1	0	0	267	Sunny	out	2	31,1	285.2	20	0.4	0	30,8	302	10	101360	9	11	NA	2	NA	NA	NA	NA	NA	0
524	2013-07-31	AB55	#2	F	2013-07-31	19h40	pseudo	O	300	stri	VIL	VIL3031-II-N5/2(3F)	VIL1330-I-G11/1(3F)	stri	VIL	3	Left	Left	254	0	2	0	16	112	252	0	0	Sunny	out	2	30,8	241.2	16	0.3	0	30,8	302	10	101360	9	11	NA	2	NA	NA	NA	NA	NA	0
525	2013-07-31	AB56	#2	F	2013-07-31	19h54	pseudo	O	300	stri	VIL	VIL3031-II-N5/2(3F)	VIL1330-I-G11/1(3F)	stri	VIL	3	Left	Left	278	13	3	1	1	153	227	0	0	Sunny	out	2	29	69.4	4	0	0	30,1	302	10	101360	9	11	NA	2	NA	NA	NA	NA	NA	0
526	2013-07-31	ML91	#1	F	2013-07-31	20h15	pseudo	O	300	stri	LUC	LUC1002-II-R2/1(2F)	PAR2404-III-M5/2(2F)	pseudo	PAR	2	Right	Neutral	140	47	1	2	57	17	139	0	0	Sunny	out	1	25,5	18,4	0	1,4	0	27,8	302	10	101360	9	11	NA	2	NA	NA	NA	NA	NA	0
527	2013-07-31	AB57	#2	F	2013-07-31	21h00	pseudo	CO	300	stri	VIL	VIL1330-I-G11/1(3F)	VIL3031-II-N5/2(3F)	stri	VIL	3	Right	Right	0	248	0	3	1	41	0	205	0	Sunny	out	2	24,1	4,8	0	2,2	0	26,4	302	10	101360	9	11	NA	2	NA	NA	NA	NA	NA	0
528	2013-07-31	AB55	#2	F	2013-07-31	21h12	pseudo	O	300	stri	VIL	VIL3031-II-N5/2(3F)	VIL1330-I-G11/1(3F)	stri	VIL	3	Left	Left	159	0	7	0	67	7	99	0	67	Sunny	out	2	23,6	0.8	0	1,8	0	26,4	302	10	101360	9	11	NA	2	NA	NA	NA	NA	NA	0
529	2013-07-31	AB56	#2	F	2013-07-31	21h25	pseudo	O	300	stri	VIL	VIL3031-II-N5/2(3F)	VIL1330-I-G11/1(3F)	stri	VIL	3	Left	Left	268	16	2	1	5	142	266	0	0	Sunny	out	2	23,4	0	0	3,3	0	26,2	302	10	101360	9	11	NA	2	NA	NA	NA	NA	NA	0
530	2013-07-31	AB56	#2	F	2013-07-31	20h46	pseudo	CO	300	stri	VIL	VIL1330-I-G11/1(3F)	VIL3031-II-N5/2(3F)	stri	VIL	3	Left	Neutral	165	36	2	1	1	69	163	0	0	Sunny	out	2	24,5	9,6	0	2,6	0	26,3	302	10	101360	9	11	NA	2	NA	NA	NA	NA	NA	0
531	2013-07-31	ML87	#4	F	2013-07-31	18h09	pseudo	C	300	pseudo	PAR	PAR2404-III-M5/2(2F)	LUC1002-II-R2/1(2F)	stri	LUC	2	Left	Left	272	22	3	1	1	120	243	0	0	Sunny	out	1	32.5	508.6	34	1,5	0	35.5	302	10	101360	9	11	NA	2	NA	NA	NA	NA	NA	0
532	2013-07-31	ML87	#4	F	2013-07-31	18h55	pseudo	C	300	stri	LUC	LUC1002-II-R2/1(2F)	PAR2404-III-M5/2(2F)	pseudo	PAR	2	Left	Left	112	0	3	0	156	6	0	0	156	Sunny	out	1	32	375.4	24	0.7	0	33.6	302	10	101360	9	11	NA	2	NA	NA	NA	NA	NA	0
533	2013-07-31	AB57	#2	F	2013-07-31	21h36	pseudo	O	300	stri	VIL	VIL3031-II-N5/2(3F)	VIL1330-I-G11/1(3F)	stri	VIL	3	Left	Neutral	77	0	2	0	1	49	0	0	205	Sunny	out	2	23,1	0	0	3	0	25,9	302	10	101360	9	11	NA	2	NA	NA	NA	NA	NA	0
534	2013-08-02	Ma3	#5	E	2013-08-02	19h31	stri	C	300	pseudo	PAR	PAR1120-I-H7/2	VIL2805-III-R5/1	stri	VIL	2	Right	Right	124	135	6	6	4	22	0	0	0	Sunny	out	NA	28,2	42.2	4	1	0	NA	278	15	101020	9	11,5	#2#5	1,25	6	11,5	0	0	0	0
535	2013-08-02	Ma1	#5	E	2013-08-02	18h30	stri	C	300	stri	VIL	VIL2805-III-R5/1	PAR1120-I-H7/2	pseudo	PAR	2	Right	Left	118	124	5	3	4	93	65	92	0	Sunny	out	NA	33.3	396.6	28	1,2	0	NA	278	15	101020	9	11,5	#2#5	1,25	6	11,5	0	0	0	0
536	2013-08-02	Ma2	#5	E	2013-08-02	18h58	stri	C	300	stri	VIL	VIL2805-III-R5/1	PAR1120-I-H7/2	pseudo	PAR	2	Left	Neutral	81	112	5	4	2	44	0	0	0	Sunny	out	NA	31,7	315.4	20	1,7	0	NA	278	15	101020	9	11,5	#2#5	1,25	6	11,5	0	0	0	0
537	2013-08-02	AB59	#2	E	2013-08-02	19h08	stri	C	300	stri	VIL	VIL1330-I-G11/1(1F)	PAR2404-III-M5/2(1F)	pseudo	PAR	1	Left	Right	101	183	2	2	10	12	88	141	0	Sunny	out	NA	30,9	113	6	1,6	0	NA	278	15	101020	9	11,5	#2#5	1,25	6	11,5	0	0	0	0
538	2013-08-02	AB60	#2	E	2013-08-02	19h34	stri	C	300	pseudo	PAR	PAR2404-III-M5/2(1F)	VIL1330-I-G11/1(1F)	stri	VIL	1	Right	Neutral	71	77	6	3	8	24	0	0	0	Sunny	out	NA	28,4	35.2	3	1,6	0	NA	278	15	101020	9	11,5	#2#5	1,25	6	11,5	0	0	0	0
539	2013-08-02	Ma4	#5	E	2013-08-02	19h57	stri	C	300	pseudo	PAR	PAR1120-I-H7/2	VIL2805-III-R5/1	stri	VIL	2	Right	Right	99	190	4	5	2	36	0	0	0	Sunny	out	NA	27,6	28,2	1	0.7	0	NA	278	15	101020	9	11,5	#2#5	1,25	6	11,5	0	0	0	0
540	2013-08-02	AB58	#2	E	2013-08-02	18h42	stri	C	300	stri	VIL	VIL1330-I-G11/1(1F)	PAR2404-III-M5/2(1F)	pseudo	PAR	1	Left	Neutral	140	81	4	3	1	63	0	0	0	Sunny	out	NA	32	367	24	1,8	0	NA	278	15	101020	9	11,5	#2#5	1,25	6	11,5	0	0	0	0
541	2013-08-02	AB61	#2	E	2013-08-02	20h00	stri	C	300	pseudo	PAR	PAR2404-III-M5/2(1F)	VIL1330-I-G11/1(1F)	stri	VIL	1	Left	Neutral	99	96	7	7	1	9	0	0	0	Sunny	out	NA	27,3	31.2	4	0.5	0	NA	278	15	101020	9	11,5	#2#5	1,25	6	11,5	0	0	0	0
542	2013-08-03	Ma7	#5	F	2013-08-03	18h49	stri	O	300	stri	VIL	VIL2805-III-R5/1	PAR1120-I-H7/2	pseudo	PAR	2	Left	Left	123	82	3	3	9	1	108	0	76	Sunny	out	NA	25,1	169.8	12	0.2	0	NA	234	15	101880	9,2	11,5	#2#5	2,25	7	13,5	0	0	0	0.5
543	2013-08-03	Ma8	#5	F	2013-08-03	19h24	stri	O	300	pseudo	PAR	PAR1120-I-H7/2	VIL2805-III-R5/1	stri	VIL	2	Right	Left	131	40	6	3	2	6	69	0	0	Sunny	out	NA	23,8	75	4	0.1	0	NA	234	15	101880	9,2	11,5	#2#5	2,25	7	13,5	0	0	0	0.5
544	2013-08-03	AB62	#2	F	2013-08-03	17h40	stri	O	300	stri	VIL	VIL1330-I-G11/1(1F)	PAR2404-III-M5/2(1F)	pseudo	PAR	1	Right	Neutral	20	40	4	6	1	4	0	0	165	Sunny	out	NA	27,5	524	36	0.2	0	NA	234	15	101880	9,2	11,5	#2#5	2,25	7	13,5	0	0	0	0.5
545	2013-08-03	AB63	#2	F	2013-08-03	18h15	stri	O	300	stri	VIL	VIL1330-I-G11/1(1F)	PAR2404-III-M5/2(1F)	pseudo	PAR	1	Right	Right	33	58	3	9	50	2	0	0	50	Sunny	out	NA	26,9	432.6	32	1,1	0	NA	234	15	101880	9,2	11,5	#2#5	2,25	7	13,5	0	0	0	0.5
546	2013-08-03	AB64	#2	F	2013-08-03	19h00	stri	O	300	pseudo	PAR	PAR2404-III-M5/2(1F)	VIL1330-I-G11/1(1F)	stri	VIL	1	Right	Neutral	126	49	6	4	10	15	0	0	0	Sunny	out	NA	24,7	132.2	8	0	0	NA	234	15	101880	9,2	11,5	#2#5	2,25	7	13,5	0	0	0	0.5
547	2013-08-03	Ma9	#5	F	2013-08-03	20h00	stri	O	300	pseudo	PAR	PAR1120-I-H7/2	VIL2805-III-R5/1	stri	VIL	2	Left	Left	95	68	4	4	40	41	0	0	0	Sunny	out	NA	22,5	34.4	4	1,3	0	NA	234	15	101880	9,2	11,5	#2#5	2,25	7	13,5	0	0	0	0.5
548	2013-08-03	Ma5	#5	F	2013-08-03	17h25	stri	O	300	stri	VIL	VIL2805-III-R5/1	PAR1120-I-H7/2	pseudo	PAR	2	Left	Left	244	32	6	4	9	43	123	0	0	Sunny	out	NA	27,5	558	38	0.1	0	NA	234	15	101880	9,2	11,5	#2#5	2,25	7	13,5	0	0	0	0.5
549	2013-08-03	Ma6	#5	F	2013-08-03	18h05	stri	O	300	stri	VIL	VIL2805-III-R5/1	PAR1120-I-H7/2	pseudo	PAR	2	Left	Right	43	169	3	5	2	7	0	111	0	Sunny	out	NA	27,5	484	32	0.5	0	NA	234	15	101880	9,2	11,5	#2#5	2,25	7	13,5	0	0	0	0.5
550	2013-08-03	AB66	#2	F	2013-08-03	20h11	stri	O	300	pseudo	PAR	PAR2404-III-M5/2(1F)	VIL1330-I-G11/1(1F)	stri	VIL	1	Right	Right	0	175	0	1	125	175	0	174	125	Sunny	out	NA	22,3	22,6	0	1	0	NA	234	15	101880	9,2	11,5	#2#5	2,25	7	13,5	0	0	0	0.5
551	2013-08-03	AB65	#2	F	2013-08-03	19h36	stri	O	300	pseudo	PAR	PAR2404-III-M5/2(1F)	VIL1330-I-G11/1(1F)	stri	VIL	1	Left	Left	143	0	4	0	22	18	92	0	128	Sunny	out	NA	23,2	56	4	0	0	NA	234	15	101880	9,2	11,5	#2#5	2,25	7	13,5	0	0	0	0.5
552	2013-08-04	AB69	#2	E	2013-08-04	19h00	neutral	O	300	stri	VIL	VIL1330-I-G11/1(1F)	PAR2404-III-M5/2(1F)	pseudo	PAR	1	Left	Left	258	0	1	0	42	258	257	0	42	Cloudy	out	NA	26,8	138.3	7	0	0	NA	293	6	101720	10	12	#2#5	1	7	7	0	0	0	0
553	2013-08-04	AB71	#2	E	2013-08-04	20h12	neutral	O	300	pseudo	PAR	PAR2404-III-M5/2(1F)	VIL1330-I-G11/1(1F)	stri	VIL	1	Right	Right	213	34	1	2	46	5	212	0	0	Cloudy	out	NA	23,7	32.3	3	0	0	NA	293	6	101720	10	12	#2#5	1	7	7	0	0	0	0
554	2013-08-04	AB68	#2	E	2013-08-04	18h27	neutral	O	300	stri	VIL	VIL1330-I-G11/1(1F)	PAR2404-III-M5/2(1F)	pseudo	PAR	1	Right	Right	55	207	2	3	1	12	0	160	0	Cloudy	out	NA	27,9	251	18	0.6	0	NA	293	6	101720	10	12	#2#5	1	7	7	0	0	0	0
555	2013-08-04	Ma10	#5	E	2013-08-04	17h50	neutral	C	300	stri	VIL	VIL2805-III-R5/1	PAR2404-I-B1/1	pseudo	PAR	2	Right	Right	0	287	0	2	3	7	0	279	0	Sunny	out	NA	28,1	297.7	15	1,2	0	NA	293	6	101720	10	12	#2#5	1	7	7	0	0	0	0
556	2013-08-04	Ma11	#5	E	2013-08-04	18h14	neutral	C	300	stri	VIL	VIL2805-III-R5/1	PAR2404-I-B1/1	pseudo	PAR	2	Left	Left	275	21	2	1	2	199	273	0	0	Sunny	out	NA	28,3	277	14	0.6	0	NA	293	6	101720	10	12	#2#5	1	7	7	0	0	0	0
557	2013-08-04	AB72	#2	E	2013-08-04	20h45	neutral	O	300	pseudo	PAR	PAR2404-III-M5/2(1F)	VIL1330-I-G11/1(1F)	stri	VIL	1	Left	Left	61	225	3	4	1	7	0	188	0	Cloudy	out	NA	22	11,3	0	0.1	0	NA	293	6	101720	10	12	#2#5	1	7	7	0	0	0	0
558	2013-08-04	Ma14	#5	E	2013-08-04	19h30	neutral	C	300	pseudo	PAR	PAR2404-I-B1/1	VIL2805-III-R5/1	stri	VIL	2	Right	Neutral	53	79	3	2	50	19	0	59	0	Sunny	out	NA	25,5	151.7	8	0.1	0	NA	293	6	101720	10	12	#2#5	1	7	7	0	0	0	0
559	2013-08-04	Ma15	#5	E	2013-08-04	19h50	neutral	C	300	pseudo	PAR	PAR2404-I-B1/1	VIL2805-III-R5/1	stri	VIL	2	Left	Neutral	251	0	4	0	3	106	193	0	0	Sunny	out	NA	26,2	121.7	6	0.6	0	NA	293	6	101720	10	12	#2#5	1	7	7	0	0	0	0
560	2013-08-04	AB67	#2	E	2013-08-04	17h30	neutral	O	300	stri	VIL	VIL1330-I-G11/1(1F)	PAR2404-III-M5/2(1F)	pseudo	PAR	1	Left	Left	228	1	3	1	1	6	211	0	0	Cloudy	out	NA	29	412.3	27	0.8	0	NA	293	6	101720	10	12	#2#5	1	7	7	0	0	0	0
561	2013-08-04	Ma13	#5	E	2013-08-04	19h05	neutral	C	300	pseudo	PAR	PAR2404-I-B1/1	VIL2805-III-R5/1	stri	VIL	2	Right	Left	226	65	2	2	6	12	224	0	0	Sunny	out	NA	27	259.3	18	0	0	NA	293	6	101720	10	12	#2#5	1	7	7	0	0	0	0
562	2013-08-04	Ma12	#5	E	2013-08-04	18h38	neutral	C	300	stri	VIL	VIL2805-III-R5/1	PAR2404-I-B1/1	pseudo	PAR	2	Left	Left	235	56	3	1	2	146	145	0	0	Sunny	out	NA	27,4	153.3	8	0.2	0	NA	293	6	101720	10	12	#2#5	1	7	7	0	0	0	0
563	2013-08-04	AB70	#2	E	2013-08-04	19h39	neutral	O	300	pseudo	PAR	PAR2404-III-M5/2(1F)	VIL1330-I-G11/1(1F)	stri	VIL	1	Left	Left	134	52	4	3	1	2	97	0	81	Cloudy	out	NA	26,3	203.7	12	0.3	0	NA	293	6	101720	10	12	#2#5	1	7	7	0	0	0	0
564	2013-08-05	Ma16	#5	F	2013-08-05	17h20	neutral	C	300	stri	THU	THU0305-I-I2/2	0	0	0	NA	Left	Neutral	203	9	6	1	2	78	77	0	0	Cloudy	out	NA	22,4	67.4	4	0.1	0	NA	230	19	101680	10	12	#2#5	1	7	7	0	0	0	0
565	2013-08-05	Ma17	#5	F	2013-08-05	17h45	neutral	C	300	stri	THU	THU0305-I-I2/2	0	0	0	NA	Left	Neutral	263	0	2	0	2	198	261	0	0	Cloudy	out	NA	22,6	92.6	8	0	0	NA	230	19	101680	10	12	#2#5	1	7	7	0	0	0	0
566	2013-08-05	Ma18	#5	F	2013-08-05	18h20	neutral	CO	300	0	0	0	THU0305-I-I2/2	stri	THU	NA	Left	Neutral	135	32	5	1	27	38	0	0	0	Cloudy	out	NA	23	99	8	0	0	NA	230	19	101680	10	12	#2#5	1	7	7	0	0	0	0
567	2013-08-05	Ma19	#5	F	2013-08-05	18h42	neutral	C	300	0	0	0	THU0305-I-I2/2	stri	THU	NA	Left	Left	141	87	7	4	4	74	73	0	0	Cloudy	out	NA	22,7	64.2	4	0	0	NA	230	19	101680	10	12	#2#5	1	7	7	0	0	0	0
568	2013-08-05	Ma20	#5	F	2013-08-05	19h06	neutral	C	300	0	0	0	THU0305-I-I2/2	stri	THU	NA	Left	Left	188	5	4	1	3	134	133	0	0	Cloudy	out	NA	22,8	73	4	0	0	NA	230	19	101680	10	12	#2#5	1	7	7	0	0	0	0
569	2013-08-05	Ma21	#5	F	2013-08-05	19h40	neutral	CO	300	0	0	0	THU0305-I-I2/2	stri	THU	NA	Left	Neutral	88	24	7	3	3	17	0	0	0	Cloudy	out	NA	22,3	55.8	4	0.6	0	NA	230	19	101680	10	12	#2#5	1	7	7	0	0	0	0
570	2013-08-05	AB73	#2	F	2013-08-05	17h41	neutral	O	300	stri	LYS	LYS0821-I-M7/2	0	0	0	NA	Left	Neutral	146	38	6	2	56	27	0	0	0	Cloudy	out	NA	22,5	86.2	4	0.1	0	NA	230	19	101680	10	12	#2#5	1	7	7	0	0	0	0
571	2013-08-05	AB74	#2	F	2013-08-05	18h16	neutral	O	300	stri	LYS	LYS0821-I-M7/2	0	0	0	NA	Right	Right	50	99	3	6	95	5	0	0	95	Cloudy	out	NA	23,1	98.6	8	0	0	NA	230	19	101680	10	12	#2#5	1	7	7	0	0	0	0
572	2013-08-05	AB75	#2	F	2013-08-05	18h50	neutral	CO	300	stri	LYS	LYS0821-I-M7/2	0	0	0	NA	Left	Left	210	0	9	0	16	12	0	0	0	Cloudy	out	NA	22,7	61.6	4	0	0	NA	230	19	101680	10	12	#2#5	1	7	7	0	0	0	0
573	2013-08-05	AB76	#2	F	2013-08-05	19h39	neutral	O	300	0	0	0	LYS0821-I-M7/2	stri	LYS	NA	Left	Neutral	33	152	3	3	39	9	0	92	0	Cloudy	out	NA	22,3	56.4	4	0.6	0	NA	230	19	101680	10	12	#2#5	1	7	7	0	0	0	0
574	2013-08-05	AB77	#2	F	2013-08-05	20h12	neutral	O	300	0	0	0	LYS0821-I-M7/2	stri	LYS	NA	Left	Neutral	125	14	4	1	85	36	0	0	85	Cloudy	out	NA	21,7	25,2	0	0.8	0	NA	230	19	101680	10	12	#2#5	1	7	7	0	0	0	0
575	2013-08-05	AB78	#2	F	2013-08-05	20h47	neutral	CO	300	0	0	0	LYS0821-I-M7/2	stri	LYS	NA	Left	Left	174	9	3	1	50	24	148	0	0	Cloudy	out	NA	21,3	1,8	0	0.8	0	NA	230	19	101680	10	12	#2#5	1	7	7	0	0	0	0
576	2013-08-06	Ma23	#5	E	2013-08-06	18h15	pseudo	O	300	stri	THU	THU3015-IV-M2/2	PRA2317-II-T9/1	pseudo	PRA	NA	Left	Left	167	44	14	7	5	1	0	0	0	Cloudy	in	NA	23,9	146.8	10	0.2	0	NA	239	17	101130	10	12,3	#2#5	1	5	16	1	1,5	0.5	0
577	2013-08-06	Ma24	#5	E	2013-08-06	18h50	pseudo	O	300	stri	THU	THU3015-IV-M2/2	PRA2317-II-T9/1	pseudo	PRA	NA	Left	Left	138	69	11	8	9	6	0	0	0	Cloudy	in	NA	23,1	48.8	4	0.2	0	NA	239	17	101130	10	12,3	#2#5	1	5	16	1	1,5	0.5	0
578	2013-08-06	Ma22	#5	E	2013-08-06	17h40	pseudo	O	300	stri	THU	THU3015-IV-M2/2	PRA2317-II-T9/1	pseudo	PRA	NA	Left	Left	140	70	9	11	6	5	0	0	0	Cloudy	in	NA	24,2	248	18	0.4	0	NA	239	17	101130	10	12,3	#2#5	1	5	16	1	1,5	0.5	0
579	2013-08-06	AB83	#2	E	2013-08-06	20h05	pseudo	CO	300	pseudo	PAR	PAR1120-I-H2/2	THU0305-I-I2/2	stri	THU	NA	Right	Right	29	229	1	8	1	4	0	118	0	Cloudy	in	NA	22,5	141.4	8	0.9	0	NA	239	17	101130	10	12,3	#2#5	1	5	16	1	1,5	0.5	0
580	2013-08-06	AB84	#2	E	2013-08-06	20h42	pseudo	CO	300	pseudo	PAR	PAR1120-I-H2/2	THU0305-I-I2/2	stri	THU	NA	Right	Right	39	144	4	8	1	23	0	0	0	Cloudy	in	NA	21,8	0	0	1,1	0	NA	239	17	101130	10	12,3	#2#5	1	5	16	1	1,5	0.5	0
581	2013-08-06	AB79	#2	E	2013-08-06	17h53	pseudo	CO	300	stri	THU	THU0305-I-I2/2	PAR1120-I-H2/2	pseudo	PAR	NA	Right	Right	34	61	5	5	1	4	0	0	171	Cloudy	in	NA	23,6	174.2	11	0.9	0	NA	239	17	101130	10	12,3	#2#5	1	5	16	1	1,5	0.5	0
582	2013-08-06	AB82	#2	E	2013-08-06	19h43	pseudo	CO	300	pseudo	PAR	PAR1120-I-H2/2	THU0305-I-I2/2	stri	THU	NA	Left	Right	37	207	5	6	1	8	0	134	0	Cloudy	in	NA	22,7	169.2	12	0.3	90.6	NA	239	17	101130	10	12,3	#2#5	1	5	16	1	1,5	0.5	0
583	2013-08-06	Ma26	#5	E	2013-08-06	20h05	pseudo	O	300	pseudo	PRA	PRA2317-II-T9/1	THU3015-IV-M2/2	stri	THU	NA	Left	Left	146	75	8	7	2	3	68	0	0	Cloudy	in	NA	22,5	141.4	8	0.9	0	NA	239	17	101130	10	12,3	#2#5	1	5	16	1	1,5	0.5	0
584	2013-08-06	Ma27	#5	E	2013-08-06	20h40	pseudo	O	300	pseudo	PRA	PRA2317-II-T9/1	THU3015-IV-M2/2	stri	THU	NA	Left	Left	136	61	9	4	6	4	0	0	0	Cloudy	in	NA	21,7	0.8	0	0.9	0	NA	239	17	101130	10	12,3	#2#5	1	5	16	1	1,5	0.5	0
585	2013-08-06	AB81	#2	E	2013-08-06	18h58	pseudo	CO	300	stri	THU	THU0305-I-I2/2	PAR1120-I-H2/2	pseudo	PAR	NA	Left	Right	7	146	2	8	1	1	0	83	0	Cloudy	in	NA	23	64.8	4	0.3	0	NA	239	17	101130	10	12,3	#2#5	1	5	16	1	1,5	0.5	0
586	2013-08-06	Ma25	#5	E	2013-08-06	19h35	pseudo	O	300	pseudo	PRA	PRA2317-II-T9/1	THU3015-IV-M2/2	stri	THU	NA	Left	Left	191	53	7	2	2	48	0	0	0	Cloudy	in	NA	22,2	94.2	7	0.8	76.8	NA	239	17	101130	10	12,3	#2#5	1	5	16	1	1,5	0.5	0
587	2013-08-06	AB80	#2	E	2013-08-06	18h24	pseudo	CO	300	stri	THU	THU0305-I-I2/2	PAR1120-I-H2/2	pseudo	PAR	NA	Left	Right	113	84	5	5	1	13	0	0	0	Cloudy	in	NA	23,7	102.6	8	0.8	0	NA	239	17	101130	10	12,3	#2#5	1	5	16	1	1,5	0.5	0
588	2013-08-07	Ma28	#5	BCD	2013-08-07	17h35	neutral	C	300	pseudo	PRA	PRA2317-II-T9/1	0	0	0	NA	Left	Left	115	105	7	6	15	19	0	0	0	Cloudy	in	NA	19,8	82	4	0.4	0	NA	194	25	101150	10	12,8	#2#5	1	7	7	0	0	0	0
589	2013-08-07	Ma29	#5	BCD	2013-08-07	18h05	neutral	C	300	pseudo	PRA	PRA2317-II-T9/1	0	0	0	NA	Left	Right	186	40	5	2	2	89	88	0	0	Cloudy	in	NA	18,9	12,7	0	1,2	0	NA	194	25	101150	10	12,8	#2#5	1	7	7	0	0	0	0
590	2013-08-07	Ma30	#5	BCD	2013-08-07	18h35	neutral	CO	300	pseudo	PRA	PRA2317-II-T9/1	0	0	0	NA	Right	Neutral	176	30	12	4	2	13	0	0	0	Cloudy	in	NA	18,4	18	0	1,6	89.7	NA	194	25	101150	10	12,8	#2#5	1	7	7	0	0	0	0
591	2013-08-07	Ma31	#5	BCD	2013-08-07	19h00	neutral	C	300	0	0	0	PRA2317-II-T9/1	pseudo	PRA	NA	Right	Right	74	207	5	5	2	7	0	192	0	Cloudy	in	NA	16	34.7	0	0.4	99	NA	194	25	101150	10	12,8	#2#5	1	7	7	0	0	0	0
592	2013-08-07	Ma32	#5	BCD	2013-08-07	19h20	neutral	C	300	0	0	0	PRA2317-II-T9/1	pseudo	PRA	NA	Right	Left	90	83	9	7	20	18	0	0	0	Cloudy	in	NA	15,9	15,3	0	0.3	0	NA	194	25	101150	10	12,8	#2#5	1	7	7	0	0	0	0
593	2013-08-07	Ma33	#5	BCD	2013-08-07	19h50	neutral	CO	300	0	0	0	PRA2317-II-T9/1	pseudo	PRA	NA	Left	Neutral	54	34	5	3	5	22	0	0	152	Cloudy	in	NA	15,1	2,3	0	2,8	0	NA	194	25	101150	10	12,8	#2#5	1	7	7	0	0	0	0
594	2013-08-07	AB85	#2	BCD	2013-08-07	17h30	neutral	O	300	pseudo	PAR	PAR1120-I-H7/2	0	0	0	NA	Left	Neutral	51	158	6	18	1	3	0	0	0	Cloudy	in	NA	19,9	121.7	0	0.4	0	NA	194	25	101150	10	12,8	#2#5	1	7	7	0	0	0	0
595	2013-08-07	AB86	#2	BCD	2013-08-07	18h14	neutral	O	300	pseudo	PAR	PAR1120-I-H7/2	0	0	0	NA	Right	Neutral	69	132	8	10	1	15	0	0	0	Cloudy	in	NA	18,6	16,7	0	0.1	0	NA	194	25	101150	10	12,8	#2#5	1	7	7	0	0	0	0
596	2013-08-07	AB87	#2	BCD	2013-08-07	18h45	neutral	CO	300	pseudo	PAR	PAR1120-I-H7/2	0	0	0	NA	Right	Right	40	214	4	9	1	19	0	0	0	Cloudy	in	NA	16,5	78	0	1,8	99	NA	194	25	101150	10	12,8	#2#5	1	7	7	0	0	0	0
597	2013-08-07	AB88	#2	BCD	2013-08-07	19h15	neutral	O	300	0	0	0	PAR1120-I-H7/2	pseudo	PAR	NA	Right	Neutral	9	12	1	1	33	12	0	0	244	Cloudy	in	NA	15,8	17,3	0	0.6	0	NA	194	25	101150	10	12,8	#2#5	1	7	7	0	0	0	0
598	2013-08-07	AB89	#2	BCD	2013-08-07	19h49	neutral	O	300	0	0	0	PAR1120-I-H7/2	pseudo	PAR	NA	Right	Left	35	13	3	4	88	2	0	0	235	Cloudy	in	NA	15,1	2,3	0	2,8	0	NA	194	25	101150	10	12,8	#2#5	1	7	7	0	0	0	0
599	2013-08-07	AB90	#2	BCD	2013-08-07	20h30	neutral	CO	300	0	0	0	PAR1120-I-H7/2	pseudo	PAR	NA	Right	Right	5	235	1	3	14	8	0	219	0	Cloudy	in	NA	13,9	1	0	2,6	33	NA	194	25	101150	10	12,8	#2#5	1	7	7	0	0	0	0
[truncated: 21 more columns]
